# Supplementary material for: Association between serum iron and liver transaminases based on a large adult women population
Source: J Health Popul Nutr. 2023 Jul 24;42:69. doi: 10.1186/s41043-023-00420-3 (PMC10367365; doi:10.1186/s41043-023-00420-3)
Supplement: Supplementary file 1 — Additional file 1: Raw clinical data of the participants in this study. [file 41043_2023_420_MOESM1_ESM.xls]

SEQN	GENDER	AGE	RACE	EDUCATION	PIR	PREGNANCY	DATAWEIGHT	CKD	Drinking	ALT	AST	ALP	TOTALBILIRUBIN	CHOLESTEROL	GLUCOSE	IRON	TRIGLYCERIDES	BMI	HBP	SmokingExposure	Diabetes	WorkActivity
21025	2	18	2	4	2	2	13493.83062	2	3	9	20	65	1.1	190	84	114	59	21.53	2	1	2	4
21175	2	18	4	4	2	2	6301.540554	2	3	15	19	54	1	150	74	99	39	24.87	2	1	2	4
21186	2	18	1	4	3	2	5620.048918	2	3	14	24	62	1.2	127	82	54	60	24.94	2	2	2	4
21189	2	18	1	4	3	2	4140.260981	2	3	25	21	76	0.6	199	101	19	82	33.46	2	1	2	4
21210	2	18	4	4	2	2	5422.140453	2	3	9	21	77	1.3	178	77	75	76	32.17	2	2	2	4
21343	2	18	4	4	2	2	6845.053095	1	3	19	15	92	0.3	189	80	22	65	41.71	2	2	2	4
21424	2	18	3	4	3	2	30962.55674	2	3	15	30	62	0.5	143	83	47	137	22.87	2	3	2	4
21505	2	18	1	4	1	2	4741.916274	2	3	20	16	51	0.7	145	86	90	50	31.89	2	2	2	4
21563	2	18	1	4	2	2	4188.784248	2	3	13	19	55	0.5	244	84	102	105	21	2	2	2	4
21720	2	18	3	4	3	2	41767.55901	2	3	17	22	59	0.5	207	86	90	99	20.85	2	1	2	4
21833	2	18	1	4	2	3	5782.010635	1	3	14	23	69	0.5	141	112	31	74	26.72	2	2	2	4
21893	2	18	1	4	1	2	6805.162077	2	3	25	22	93	0.7	147	93	85	121	46.86	2	2	2	4
21945	2	18	4	4	2	1	6957.713922	2	3	15	18	80	0.6	198	68	54	57	18.45	2	2	2	4
21966	2	18	3	4	2	2	30962.55674	2	3	13	19	82	1	149	86	64	58	21.04	2	3	2	4
21983	2	18	3	4	3	2	40498.15908	2	3	16	24	64	0.4	159	72	22	30	18.94	2	1	2	4
22021	2	18	1	4	4	2	8665.387942	2	3	25	24	84	0.6	155	93	34	229	28.03	2	2	2	4
22168	2	18	4	4	2	2	6440.976705	2	3	14	19	76	0.4	192	106	97	177	32.81	2	2	2	4
22217	2	18	3	4	1	2	13847.73411	2	3	24	33	60	0.6	171	107	39	177	20.37	2	2	2	4
22324	2	18	3	4	3	2	36920.09004	2	3	14	16	46	1	149	72	156	81	24.8	2	2	2	4
22372	2	18	4	4	1	2	6301.540554	2	3	14	23	75	0.5	139	87	96	39	22.44	2	1	2	4
22379	2	18	4	4	1	2	5318.621125	2	3	22	24	85	0.6	212	126	42	56	31.53	2	2	2	4
22441	2	18	1	4	1	2	3463.600975	2	3	21	22	96	0.9	195	81	71	70	19.78	2	1	2	4
22905	2	18	4	4	3	2	6354.839194	2	3	12	17	87	0.6	166	98	47	200	35.17	2	1	2	4
22920	2	18	4	4	1	2	6877.080042	2	3	18	22	111	0.7	162	82	19	59	35.03	2	2	2	4
22933	2	18	4	4	2	2	5945.291952	2	3	12	22	52	0.6	134	88	89	39	18.15	2	1	2	4
23198	2	18	4	4	1	1	6431.549319	2	3	17	22	74	0.3	152	78	45	49	27.01	2	2	2	4
23292	2	18	1	4	2	2	4909.730875	2	3	24	21	42	0.4	128	74	48	45	21.74	2	2	2	4
23320	2	18	1	4	1	2	5888.142018	2	3	22	35	63	0.7	155	66	32	89	21.39	2	2	2	4
23382	2	18	4	4	1	2	5836.837218	2	3	12	22	94	0.6	121	72	91	41	19.79	2	3	2	4
23620	2	18	1	4	2	2	6726.926908	2	3	11	20	49	0.3	166	86	50	98	20.47	2	3	2	4
23625	2	18	1	4	3	2	8565.611455	2	3	26	20	76	0.5	216	87	40	88	37	2	2	2	4
23677	2	18	3	4	2	2	15675.0942	2	3	18	24	69	0.5	190	85	17	60	17.24	2	2	2	4
23708	2	18	4	4	1	2	5310.406138	2	3	14	20	71	0.8	214	82	101	53	23.08	2	1	2	4
23727	2	18	3	4	3	2	36920.09004	2	3	15	21	64	0.7	151	79	35	61	25.31	2	2	2	4
23845	2	18	1	4	1	2	5888.142018	2	3	17	23	64	0.8	156	76	75	140	23.51	2	3	2	4
23874	2	18	3	4	1	2	20469.05898	2	3	20	18	68	1.4	143	85	131	90	39.48	2	3	2	4
24152	2	18	1	4	1	2	5981.390313	2	3	526	324	156	0.7	196	295	88	308	19.03	2	2	2	4
24166	2	18	3	4	4	2	46203.22632	2	3	20	20	69	0.9	165	89	60	76	34.74	2	2	2	4
24293	2	18	3	4	2	2	46203.22632	2	3	20	24	54	0.6	153	77	116	135	27.72	2	2	2	4
24317	2	18	3	4	1	1	4855.207569	2	3	15	20	39	0.6	261	71	138	156	21.8	2	2	2	4
24388	2	18	3	4	3	2	43796.69147	2	3	17	23	76	0.6	186	80	48	97	21.32	2	3	2	4
24495	2	18	3	4	2	1	7506.896054	2	3	14	14	65	0.5	228	78	88	92	27.31	2	2	2	4
24497	2	18	1	4	1	2	4316.802531	2	3	18	25	48	0.6	189	75	90	80	24.71	2	2	2	4
24652	2	18	4	4	2	2	5945.291952	2	3	10	23	57	0.6	127	80	36	38	20.44	2	1	2	4
24706	2	18	4	4	1	2	5627.641951	2	3	19	19	73	0.6	177	74	84	30	20.67	2	3	2	4
24765	2	18	1	4	1	2	4741.916274	2	3	19	26	61	0.7	126	78	36	44	16.18	2	2	2	4
24815	2	18	3	4	2	2	16127.67716	2	3	13	17	61	0.4	175	86	85	149	25.34	2	3	2	4
25044	2	18	3	4	4	2	18882.76501	2	3	21	21	60	0.9	176	74	205	104	25.61	2	2	2	4
25116	2	18	4	4	2	2	6175.967271	2	3	11	17	42	1.8	190	75	80	45	25.45	2	2	2	4
25256	2	18	5	4	2	2	34075.0193	2	3	16	19	82	0.5	147	82	28	63	29.66	2	2	2	4
25278	2	18	1	4	2	2	4105.008563	2	3	23	26	65	1.1	186	89	86	75	25.27	2	2	2	4
25338	2	18	1	4	3	2	7359.56831	2	3	15	25	59	1.1	219	88	123	104	22.01	2	3	2	4
25379	2	18	3	4	3	2	32775.327	2	3	15	21	69	1.6	182	88	31	98	20.11	2	2	2	4
25388	2	18	4	4	2	2	5860.532476	2	3	11	18	41	0.8	148	78	58	32	17.08	2	2	2	4
25408	2	18	3	4	2	2	28807.84021	2	3	11	16	29	0.7	153	70	112	47	23.7	2	3	2	4
25510	2	18	3	4	2	2	36819.31877	2	3	12	17	69	0.7	148	80	146	54	28.32	2	3	2	4
25666	2	18	1	4	1	2	4321.546063	2	3	24	17	73	0.9	141	79	156	122	33.81	2	1	2	4
25783	2	18	4	4	3	2	8073.434786	2	3	26	31	53	0.7	175	93	45	98	42.29	2	2	2	4
25784	2	18	4	4	1	1	5858.449863	2	3	13	22	49	0.6	175	81	48	101	42.25	2	2	2	4
25846	2	18	3	4	4	2	34974.11965	2	3	10	14	45	0.6	159	89	55	64	20.64	2	1	2	4
25914	2	18	3	4	1	2	40406.78309	2	3	15	17	57	0.5	134	89	37	99	28.97	2	3	2	4
26014	2	18	4	4	3	2	6440.976705	2	3	12	16	76	0.5	160	86	53	94	22.99	2	2	2	4
26029	2	18	3	4	1	2	45298.97669	2	3	13	16	46	0.7	217	80	74	71	18.32	2	2	2	4
26060	2	18	3	4	1	2	34974.11965	2	3	24	33	55	0.6	150	90	98	46	18.9	2	2	2	4
26516	2	18	3	4	1	2	20637.26538	2	3	17	21	81	0.4	180	106	47	73	40.33	1	3	2	4
26541	2	18	4	4	1	2	5646.526643	2	3	19	20	76	2	146	92	90	67	25.58	1	2	2	4
26549	2	18	3	4	1	2	28807.84021	2	3	15	15	47	0.9	161	92	91	35	20.67	2	2	2	4
26656	2	18	4	4	2	2	5646.526643	2	3	14	19	45	1.2	166	77	83	27	20.29	2	2	2	4
26769	2	18	4	4	2	1	5131.01728	2	3	22	26	85	0.6	225	69	28	60	26.93	2	2	2	4
26851	2	18	1	4	4	2	4238.993908	2	3	17	22	52	0.6	148	90	35	48	21	2	2	2	4
27049	2	18	4	4	2	1	10433.70028	2	3	9	15	41	0.5	242	71	64	131	24.4	2	2	2	4
27086	2	18	4	4	1	2	5728.223878	2	3	12	16	42	0.5	178	73	111	53	21.95	2	2	2	4
27137	2	18	4	4	3	2	6036.005759	2	3	11	16	81	0.7	134	83	120	94	18.87	2	2	2	4
27173	2	18	3	4	1	2	40406.78309	2	3	16	23	51	0.6	174	86	63	76	18.46	2	2	2	4
27316	2	18	2	4	1	2	38044.31233	2	3	14	21	77	0.6	156	77	138	69	18.6	2	2	2	4
27334	2	18	4	4	1	2	5858.449863	2	3	13	14	45	0.8	154	94	68	63	31.75	2	3	2	4
27541	2	18	1	4	2	2	3397.43768	2	3	19	23	37	0.7	188	82	87	67	20.69	2	2	2	4
27615	2	18	4	4	1	2	5395.543067	2	3	11	27	81	0.6	197	83	40	145	22.39	2	3	2	4
27629	2	18	3	4	3	2	41767.55901	2	3	22	26	55	0.9	207	74	126	47	19.13	2	2	2	4
27695	2	18	4	4	2	2	5843.302883	2	3	11	20	75	0.5	171	88	86	72	22.8	2	3	2	4
27702	2	18	3	4	4	3	44306.85397	2	3	13	16	59	0.4	180	88	44	50	34.66	2	2	2	4
27765	2	18	1	4	1	2	3463.600975	2	3	12	18	60	0.7	193	78	51	64	33.43	2	2	2	4
27819	2	18	1	4	3	2	8665.387942	2	3	12	15	56	0.8	121	79	52	49	35.38	2	2	2	4
27864	2	18	1	4	1	2	6094.51283	2	3	26	19	76	0.6	168	87	26	78	26.37	2	2	2	4
27867	2	18	1	4	1	2	5541.761561	2	3	12	21	66	0.5	181	91	68	103	22.18	2	2	2	4
27874	2	18	3	4	3	2	39098.72575	2	3	15	20	60	0.8	169	83	110	57	24.53	2	2	2	4
27887	2	18	3	4	3	2	36920.09004	2	3	25	22	39	0.6	180	94	112	95	20.93	2	2	2	4
27976	2	18	3	4	1	2	23789.0812	2	3	14	16	82	0.6	263	75	83	121	24.26	2	2	2	4
27996	2	18	3	4	2	2	39375.1582	2	3	15	17	49	0.7	175	83	69	37	34.84	2	2	2	4
28025	2	18	3	4	3	2	50722.07521	2	3	25	19	83	0.7	166	81	50	89	50.92	2	3	2	4
28085	2	18	5	4	3	2	23002.90314	2	3	7	15	52	0.4	201	100	43	49	21.61	2	2	2	4
28101	2	18	4	4	3	2	6431.549319	2	3	11	15	56	0.5	161	89	35	66	31.97	2	2	2	4
28109	2	18	1	4	3	2	4597.318762	2	3	15	23	48	0.7	161	92	49	43	22.35	2	2	2	4
28202	2	18	3	4	1	2	28807.84021	2	3	21	20	58	0.6	126	88	25	44	25.77	2	2	2	4
28307	2	18	1	4	1	2	5894.612222	2	3	17	17	86	0.3	140	88	40	60	34.86	2	2	2	4
28312	2	18	1	4	2	2	4909.730875	2	3	17	18	111	0.4	158	81	20	83	22.56	2	2	2	4
28333	2	18	5	4	2	2	33998.13584	2	3	10	21	63	0.3	201	87	64	51	21.19	2	2	2	4
28558	2	18	1	4	2	2	4321.546063	2	3	18	21	45	0.5	216	90	146	85	24.01	2	1	2	4
28587	2	18	1	4	2	2	4597.318762	1	3	13	19	63	0.6	167	93	92	138	22.54	2	2	2	4
28637	2	18	3	4	2	2	5730.11983	2	3	23	21	117	0.6	227	77	168	83	25.78	2	2	2	4
28705	2	18	4	4	4	2	6625.810798	2	3	14	19	53	0.6	160	103	29	37	31.35	2	2	2	4
28707	2	18	1	4	2	2	5888.142018	2	3	33	26	187	0.8	252	79	40	104	27.54	2	1	2	4
28710	2	18	4	4	3	1	5646.526643	2	3	11	18	122	0.5	260	79	38	118	25.17	2	2	2	4
28714	2	18	1	4	1	1	3337.583375	2	3	16	19	69	0.3	167	74	67	147	35.46	2	2	2	4
28753	2	18	3	4	3	2	36819.31877	2	3	12	19	60	0.5	151	86	79	51	21.72	2	3	2	4
28770	2	18	2	4	1	2	19002.27501	2	3	27	20	68	0.3	155	82	38	82	27.55	2	2	2	4
28858	2	18	4	4	3	2	6690.517755	2	3	21	16	72	0.6	156	84	34	56	22.75	2	2	2	4
28977	2	18	3	4	1	2	36819.31877	2	3	14	17	77	0.8	142	89	86	76	23.92	2	3	2	4
28979	2	18	2	4	1	1	6057.858081	2	3	13	18	102	0.3	188	72	61	131	22.46	2	3	2	4
29255	2	18	1	4	1	2	6115.854937	2	3	14	20	66	0.5	154	81	100	53	22.46	2	2	2	4
29258	2	18	1	4	1	2	5888.142018	2	3	12	16	50	1	198	81	113	85	30.58	2	1	2	4
29269	2	18	3	4	3	2	41616.05902	2	3	17	22	71	0.6	275	92	93	340	34.58	1	3	2	4
29295	2	18	4	4	1	1	4812.278836	2	3	12	15	36	0.6	137	79	139	66	21.76	2	2	2	4
29389	2	18	4	4	3	2	6690.517755	2	3	16	21	71	0.6	166	88	62	132	33.06	2	3	2	4
29453	2	18	4	4	1	1	6175.967271	2	3	9	18	68	0.5	192	66	63	161	31.58	2	2	2	4
29462	2	18	4	4	1	2	6431.549319	2	3	14	18	35	0.8	157	74	115	88	29.62	2	1	2	4
29531	2	18	4	4	3	2	5611.097042	2	3	14	21	58	0.7	204	85	70	77	23.13	2	2	2	4
29652	2	18	1	4	1	1	1637.650463	2	3	19	16	69	0.8	187	84	87	76	37.99	2	2	2	4
29694	2	18	3	4	3	2	45298.97669	2	3	20	20	52	0.4	171	88	128	160	20.73	2	3	2	4
29792	2	18	4	4	3	2	6690.517755	2	3	15	19	91	0.8	133	77	16	43	25.55	2	2	2	4
29796	2	18	4	4	1	2	5646.526643	2	3	25	22	59	0.5	178	91	42	57	43.51	2	2	2	4
29801	2	18	1	4	2	2	5888.142018	2	3	15	22	65	0.6	160	95	58	75	19.67	2	2	2	4
29830	2	18	1	4	2	1	3437.066049	2	3	15	21	194	0.6	222	75	67	233	29.12	2	1	2	4
29890	2	18	1	4	1	2	5782.010635	2	3	15	20	89	0.4	162	85	55	85	22.89	2	2	2	4
29944	2	18	1	4	3	1	6937.779962	2	3	31	20	46	0.7	142	83	109	104	29.29	2	3	2	4
30048	2	18	4	4	1	2	5422.140453	2	3	14	18	73	0.5	173	75	54	53	38.19	1	3	2	4
30181	2	18	3	4	2	2	20739.01918	2	3	10	16	57	0.8	162	91	49	59	17.98	2	2	2	4
30269	2	18	4	4	3	2	6447.091428	2	3	12	22	73	0.7	174	81	53	39	23.93	2	2	2	4
30313	2	18	3	4	1	2	23984.57019	2	3	16	19	71	0.8	240	77	84	205	21.9	2	3	2	4
30362	2	18	3	4	1	2	34889.80696	2	3	15	18	53	0.4	188	84	50	64	24.16	2	2	2	4
30437	2	18	4	4	2	2	6431.549319	2	3	15	20	66	0.8	156	79	109	46	23.11	2	2	2	4
30553	2	18	1	4	2	2	4909.730875	2	3	25	22	83	0.4	141	87	42	114	24.43	2	3	2	4
30560	2	18	2	4	2	2	38044.31233	2	3	12	17	90	0.8	191	82	123	122	25.29	2	2	2	4
30639	2	18	4	4	2	2	6573.038904	2	3	11	25	71	0.6	140	76	42	20	28.58	2	2	2	4
30650	2	18	1	4	1	2	4909.730875	2	3	11	15	73	1.3	145	71	112	47	19.39	2	2	2	4
30657	2	18	3	4	2	2	34974.11965	2	3	13	20	70	0.6	172	88	38	67	21.07	2	2	2	4
30805	2	18	1	4	2	3	4982.90882	2	3	18	20	95	0.6	130	73	104	63	25.25	2	2	2	4
30842	2	18	4	4	1	2	6440.976705	2	3	12	24	59	0.7	123	95	50	58	33.65	2	2	2	4
30888	2	18	5	4	2	1	7594.340099	2	3	14	18	63	0.8	142	77	100	129	18.75	2	2	2	4
31000	2	18	4	4	4	2	6877.080042	2	3	12	21	56	0.6	206	79	100	91	26.52	2	2	2	4
31001	2	18	4	4	1	2	5860.532476	2	3	13	22	57	0.7	155	76	82	34	19.4	2	2	2	4
31245	2	18	1	4	2	2	4071.809413	2	3	13	17	59	0.2	181	85	95	238	29.18	2	1	2	4
31249	2	18	1	4	1	2	3891.860949	2	3	11	18	51	1.3	120	68	83	46	21.13	2	3	2	4
31300	2	18	1	4	1	2	4046.647464	2	3	13	22	60	0.4	156	89	53	103	20.99	2	2	2	4
31446	2	18	3	4	2	1	19709.43587	2	3	13	15	56	0.6	160	100	46	102	32.23	2	2	2	4
31540	2	18	4	4	2	2	7500.8455	2	3	14	17	61	1.4	181	81	97	57	19.81	2	2	2	4
31556	2	18	4	4	1	3	6659.491266	2	3	11	16	54	0.7	143	84	47	48	23.51	2	3	2	4
31718	2	18	4	4	2	2	6702.212086	2	3	14	14	62	0.7	173	80	56	31	26.46	2	3	2	4
31723	2	18	4	4	1	2	7421.04078	2	3	14	18	73	0.4	152	76	22	58	34.72	2	2	2	4
31801	2	18	5	4	1	2	4556.667672	2	3	12	17	71	0.4	180	87	68	58	37.29	2	2	2	4
31892	2	18	1	4	2	2	4898.223163	2	3	13	20	94	0.5	207	89	62	84	18.49	2	2	2	4
31919	2	18	3	4	2	3	34585.03114	2	3	16	21	40	0.5	197	103	47	102	39.27	2	1	2	4
31974	2	18	4	4	1	1	5471.912259	2	3	10	19	83	0.6	157	102	78	75	30.05	2	2	2	4
32213	2	18	2	4	3	2	6182.121612	2	3	31	31	51	0.4	122	60	86	74	25.67	2	2	2	4
32293	2	18	4	4	1	2	7421.04078	2	3	12	19	84	0.5	157	91	50	121	22.43	2	2	2	4
32744	2	18	1	4	2	2	3574.274756	2	3	23	22	76	0.4	217	95	56	370	30.68	2	1	2	4
32760	2	18	2	4	1	2	19586.3274	2	3	14	21	68	0.4	187	89	62	84	22.26	2	2	2	4
32773	2	18	1	4	2	1	6220.123389	2	3	14	24	74	0.7	228	71	76	117	20.22	2	2	2	4
32796	2	18	5	4	3	2	6718.469383	2	3	16	16	75	0.5	174	84	53	95	36.71	2	2	2	4
32841	2	18	4	4	2	1	5471.912259	2	3	28	29	71	0.4	247	85	86	132	22.38	2	2	2	4
32845	2	18	3	4	2	2	37530.54893	2	3	12	16	96	0.8	233	82	46	136	27.42	2	2	2	4
32850	2	18	4	4	1	2	5552.492979	2	3	26	26	98	0.5	162	63	37	68	30.92	2	2	2	4
32874	2	18	3	4	2	1	49758.51272	2	3	12	18	196	0.2	254	95	87	242	25.37	2	3	2	4
32887	2	18	1	4	2	2	3497.209099	2	3	12	17	57	0.8	112	85	62	47	24.72	2	2	2	4
32955	2	18	4	4	1	2	7421.04078	2	3	186	87	55	0.7	133	96	41	48	22.15	2	2	2	4
33034	2	18	3	4	1	1	34558.44397	2	3	13	20	74	0.5	188	79	58	104	23.27	2	3	2	4
33103	2	18	3	4	3	2	20315.09512	2	3	14	18	52	1	145	86	163	88	30.19	2	2	2	4
33127	2	18	4	4	1	2	7421.04078	2	3	8	18	64	0.6	207	86	37	59	19.55	2	2	2	4
33193	2	18	4	4	1	2	7421.04078	2	3	10	16	54	0.6	163	83	73	39	38.37	2	2	2	4
33238	2	18	1	4	2	2	4642.403573	2	3	23	21	53	0.6	170	158	111	116	31.42	2	2	2	4
33381	2	18	5	4	3	2	4716.550748	2	3	23	32	60	0.6	149	92	29	168	22.32	2	2	2	4
33471	2	18	3	4	3	2	41122.07162	2	3	14	20	71	0.7	130	74	84	149	25.91	2	2	2	4
33588	2	18	1	4	4	2	2831.159569	2	3	11	19	39	0.9	135	88	22	47	18.43	2	2	2	4
33595	2	18	3	4	3	2	34958.35268	2	3	19	19	61	0.5	121	85	37	69	22	2	3	2	4
33753	2	18	1	4	2	2	5887.051198	2	3	24	25	75	0.4	156	91	36	54	24.15	2	1	2	4
33788	2	18	4	4	1	2	7421.04078	2	3	12	18	53	0.8	168	66	92	56	20.02	2	2	2	4
33795	2	18	3	4	2	2	17621.09052	2	3	17	24	91	0.9	191	96	90	112	21.56	2	2	2	4
33800	2	18	4	4	1	2	7421.04078	2	3	18	16	38	0.7	161	92	70	125	32.6	2	3	2	4
33977	2	18	3	4	4	2	37023.70692	2	3	14	23	63	0.4	151	82	69	96	19.88	2	2	2	4
34182	2	18	4	4	1	2	5282.947335	2	3	17	15	65	0.5	138	82	117	66	30.7	2	3	2	4
34290	2	18	4	4	1	2	7421.04078	2	3	17	20	53	0.4	146	84	31	89	33.8	2	2	2	4
34388	2	18	3	4	3	2	31470.50343	2	3	16	17	47	0.5	194	80	79	150	21.08	2	3	2	4
34417	2	18	4	4	3	2	8685.128249	2	3	10	16	61	0.6	209	87	94	150	26.67	2	1	2	4
34481	2	18	1	4	1	2	5192.745913	2	3	58	49	72	0.3	165	76	44	126	16.66	2	2	2	4
34487	2	18	4	4	1	2	7421.04078	2	3	17	18	67	0.8	149	94	39	62	50.06	2	2	2	4
34532	2	18	5	4	1	2	18221.79181	2	3	20	25	50	0.9	233	67	102	177	27.19	2	3	2	4
34602	2	18	3	4	1	2	22325.11338	2	3	16	16	73	0.5	163	89	114	119	39.07	2	3	2	4
34821	2	18	3	4	4	3	41122.07162	1	3	16	20	41	0.6	141	83	82	55	17.95	2	2	2	4
34865	2	18	1	4	1	2	5895.264892	2	3	15	13	90	0.6	147	88	122	96	23.84	2	2	2	4
34991	2	18	1	4	2	1	4144.840414	2	3	10	22	59	0.3	196	82	129	149	26.05	2	2	2	4
35034	2	18	4	4	1	2	7421.04078	2	3	15	16	46	0.7	218	75	86	79	26.04	2	3	2	4
35070	2	18	1	4	1	2	5805.301526	2	3	17	20	92	0.3	162	98	54	130	23.81	2	2	2	4
35095	2	18	4	4	3	2	5635.221296	2	3	27	20	116	0.7	170	88	83	44	29.79	2	2	2	4
35110	2	18	1	4	2	2	2746.967866	2	3	21	21	73	0.4	130	94	75	87	29.51	2	2	2	4
35139	2	18	4	4	1	2	7421.04078	2	3	14	19	52	1.1	154	90	220	76	22.36	2	2	2	4
35207	2	18	1	4	1	2	3600.463468	2	3	12	18	56	0.8	146	82	111	60	19.23	2	2	2	4
35319	2	18	1	4	4	2	5192.745913	2	3	22	23	104	0.4	173	89	31	102	25.5	2	2	2	4
35350	2	18	1	4	2	2	2898.410046	2	3	25	17	55	0.7	164	93	78	78	27.88	2	1	2	4
35386	2	18	3	4	1	1	6077.49467	2	3	18	24	50	0.3	242	108	57	231	24.07	2	2	2	4
35523	2	18	1	4	3	2	4835.589346	2	3	18	21	80	0.5	178	93	72	143	23.33	2	1	2	4
35524	2	18	4	4	1	2	7773.462949	2	3	17	21	46	0.3	121	78	29	41	20.07	2	2	2	4
35560	2	18	4	4	3	2	7405.968046	2	3	13	21	49	0.4	168	68	40	46	23.63	2	1	2	4
35570	2	18	4	4	2	2	5741.755398	2	3	21	22	84	0.5	207	83	33	84	35.01	2	2	2	4
35641	2	18	1	4	1	2	3019.022478	2	3	10	19	64	0.7	159	58	78	73	20.28	2	1	2	4
35698	2	18	1	4	1	2	5805.301526	2	3	13	18	105	0.8	132	97	46	61	18.69	2	2	2	4
35700	2	18	1	4	2	2	6220.123389	2	3	10	16	71	1	134	86	58	96	18.26	2	2	2	4
35804	2	18	4	4	1	2	7421.04078	2	3	26	33	59	0.8	208	78	114	49	22.67	2	2	2	4
35864	2	18	4	4	2	2	5627.476025	2	3	8	16	60	0.9	157	68	109	91	21.8	2	2	2	4
35871	2	18	1	4	2	2	4019.742989	2	3	26	31	75	0.6	193	71	98	84	27.99	1	2	2	4
35905	2	18	3	4	3	2	45084.66398	2	3	26	34	87	0.5	243	100	111	125	25.67	2	2	2	4
35923	2	18	3	4	3	2	37255.51894	2	3	19	22	84	0.7	180	101	97	46	26.54	2	2	2	4
36263	2	18	4	4	1	2	5471.912259	2	3	14	19	52	0.5	159	86	86	41	19.04	2	2	2	4
36426	2	18	1	4	1	1	3210.860168	2	3	16	25	146	0.4	241	79	35	138	27.2	2	2	2	4
36504	2	18	1	4	1	2	4071.809413	2	3	14	18	58	0.6	162	91	53	37	23.71	2	2	2	4
36522	2	18	4	4	2	2	5471.912259	2	3	18	29	58	0.5	151	78	42	46	22.64	2	2	2	4
36560	2	18	4	4	1	2	7421.04078	2	3	18	21	61	1	176	79	128	39	19.2	2	2	2	4
36716	2	18	4	4	3	2	6104.539055	2	3	18	20	66	0.7	155	75	49	33	19	2	2	2	4
36730	2	18	3	4	3	2	39044.08844	2	3	21	23	83	0.7	138	87	85	97	27.64	2	2	2	4
37097	2	18	1	4	2	1	6116.595686	2	3	47	42	66	0.5	267	68	83	120	25.42	2	1	2	4
37180	2	18	4	4	1	2	7421.04078	2	3	13	27	63	0.8	167	70	64	75	18.91	2	2	2	4
37255	2	18	4	4	2	2	6346.517636	2	3	17	22	101	0.5	136	113	27	420	41.78	2	3	2	4
37328	2	18	1	4	2	2	5435.668506	2	3	14	23	52	0.9	147	83	194	68	23.04	2	2	2	4
37351	2	18	3	4	3	1	5635.228385	2	3	18	17	66	0.7	224	150	55	325	26.88	2	3	2	4
37405	2	18	1	4	1	2	3497.209099	2	3	16	17	78	0.4	166	89	58	72	35.44	2	2	2	4
37632	2	18	1	4	1	2	5805.301526	2	3	13	20	103	0.5	130	88	52	68	27.21	2	1	2	4
37891	2	18	4	4	1	2	7421.04078	2	3	22	22	68	0.7	240	90	62	117	40.73	2	2	2	4
37921	2	18	1	4	2	2	4831.912092	2	3	13	18	80	0.6	186	173	62	93	28.81	2	2	2	4
38049	2	18	5	4	1	2	7421.04078	2	3	12	17	33	0.5	186	71	91	119	22.8	2	2	2	4
38153	2	18	4	4	1	1	7421.04078	2	3	18	20	42	0.4	174	77	52	41	29.12	2	3	2	4
38471	2	18	4	4	1	2	5926.317912	2	3	22	27	73	1	231	99	15	70	20.9	2	2	2	4
38546	2	18	3	4	1	2	36862.2738	2	3	21	24	55	0.8	123	76	76	74	19.49	2	2	2	4
38616	2	18	3	4	3	2	36862.2738	2	3	14	17	65	0.5	169	89	64	91	33.14	2	2	2	4
38625	2	18	1	4	1	2	4898.223163	2	3	17	21	81	0.7	184	90	73	57	23.75	2	1	2	4
38846	2	18	4	4	1	2	7421.04078	2	3	20	23	88	1.1	180	82	94	46	21.97	2	2	2	4
38976	2	18	1	4	2	2	4642.403573	2	3	16	15	56	0.5	139	85	84	83	30.87	2	2	2	4
39043	2	18	4	4	1	2	7080.2606	2	3	18	22	92	0.6	162	104	62	46	28.09	2	2	2	4
39101	2	18	3	4	2	2	33774.01078	2	3	17	18	67	0.5	204	76	125	120	38.15	2	2	2	4
39157	2	18	3	4	3	2	37530.54893	2	3	15	17	51	1	222	83	89	133	22.76	2	2	2	4
39194	2	18	1	4	4	2	4381.379364	2	3	13	22	49	0.6	145	94	61	49	19.49	2	1	2	4
39317	2	18	4	4	2	2	6030.067174	2	3	19	18	74	0.4	187	93	31	101	29.13	2	2	2	4
39345	2	18	4	4	3	2	5471.912259	2	3	12	19	43	0.9	191	82	75	34	22.14	2	2	2	4
39414	2	18	4	4	1	2	7421.04078	2	3	26	34	52	0.4	179	88	49	84	31.39	2	2	2	4
39472	2	18	4	4	1	2	7421.04078	2	3	19	19	70	0.6	161	83	37	56	35.84	2	2	2	4
39571	2	18	3	4	3	2	38683.84039	2	3	11	17	41	0.4	181	91	98	68	21.25	2	1	2	4
39719	2	18	4	4	4	3	7042.26834	2	3	24	19	60	0.5	147	91	140	80	26.97	2	2	2	4
39743	2	18	4	4	1	2	7421.04078	2	3	19	17	56	1.1	161	100	143	67	37.33	2	2	2	4
39754	2	18	4	4	1	2	7080.2606	2	3	10	15	43	0.9	165	76	121	38	27.68	2	1	2	4
39812	2	18	4	4	1	2	7421.04078	2	3	22	20	49	0.7	152	87	58	85	38.24	2	2	2	4
39874	2	18	3	4	2	2	19443.26416	2	3	14	17	43	0.8	176	93	94	51	25.57	2	3	2	4
39987	2	18	1	4	3	2	3019.022478	2	3	17	19	89	0.6	184	83	79	80	31.88	2	2	2	4
40035	2	18	2	4	1	2	6677.225826	2	3	24	20	47	0.3	139	93	44	99	19.71	2	3	2	4
40070	2	18	1	4	3	2	3624.44669	2	3	15	16	52	0.4	120	85	43	113	26.38	2	2	2	4
40107	2	18	1	4	2	2	4267.215962	2	3	22	23	84	0.5	151	95	21	179	21.71	2	2	2	4
40130	2	18	2	4	1	2	17828.45873	2	3	17	19	63	0.2	223	89	69	162	27.85	2	2	2	4
40134	2	18	4	4	1	2	7421.04078	2	3	13	17	51	0.4	170	91	59	69	33.46	2	2	2	4
40174	2	18	3	4	3	2	33774.01078	2	3	12	21	62	0.7	199	81	111	131	23.24	2	2	2	4
40185	2	18	1	4	1	2	5805.301526	2	3	28	25	54	0.8	150	87	101	48	19.79	2	1	2	4
40255	2	18	3	4	2	2	20315.09512	2	3	11	15	65	1.2	148	87	89	76	29.05	2	2	2	4
40266	2	18	1	4	4	2	5446.605532	2	3	19	19	95	0.4	156	78	72	119	42.5	2	2	2	4
40271	2	18	3	4	3	1	7568.372957	2	3	14	22	108	0.6	213	76	159	474	23.52	2	2	2	4
40292	2	18	4	4	1	2	7421.04078	2	3	15	20	56	0.5	295	81	20	94	31.86	2	2	2	4
40328	2	18	3	4	2	2	37255.51894	2	3	15	18	73	1.8	156	74	138	162	18.12	2	2	2	4
40414	2	18	4	4	1	2	7421.04078	2	3	17	17	58	0.6	164	87	40	65	52.87	2	2	2	4
40507	2	18	4	4	1	2	7421.04078	2	3	18	21	58	0.7	170	87	61	46	30.77	2	2	2	4
40576	2	18	5	4	1	2	7421.04078	2	3	12	18	91	1.2	153	93	86	60	33.21	2	2	2	4
40615	2	18	1	4	4	1	1824.832773	2	3	16	18	60	0.4	272	79	104	142	27.62	2	1	2	4
40650	2	18	4	4	1	2	7421.04078	2	3	20	21	56	0.3	146	71	49	125	30.23	2	2	2	4
40716	2	18	4	4	1	2	5706.865606	2	3	12	18	119	0.3	150	86	19	65	36.5	2	2	2	4
40782	2	18	4	4	3	2	5635.221296	2	3	18	19	77	0.4	125	80	55	79	40.72	2	2	2	4
40920	2	18	1	4	3	2	5805.301526	2	3	15	19	93	0.9	184	94	56	56	20.16	2	2	2	4
41056	2	18	3	4	2	2	21595.54966	2	3	12	19	63	0.7	142	71	147	352	23.76	2	3	2	4
41095	2	18	3	4	3	2	42866.75195	2	3	17	14	72	0.4	162	73	82	59	23.38	2	2	2	4
41140	2	18	4	4	1	2	7421.04078	2	3	16	18	75	0.9	154	90	27	47	20.48	2	2	2	4
41329	2	18	4	4	1	2	7421.04078	2	3	19	24	54	0.5	186	84	46	61	30.19	2	2	2	4
41358	2	18	5	4	1	2	34697.7891	2	3	13	21	47	0.8	170	69	98	67	17.75	2	3	2	4
41465	2	18	4	4	1	2	6659.491266	2	3	25	24	114	0.6	150	96	40	75	45.78	2	2	2	4
41779	2	18	3	4	1	3	71864.19113	2	3	15	17	84	0.9	142	85	173	79	21.18	2	2	2	2
41949	2	18	1	4	2	3	7189.140669	2	3	21	20	56	0.7	190	83	108	80	26.31	2	2	2	2
42219	2	18	3	4	3	3	67136.73359	2	3	11	15	40	0.7	153	96	64	40	25.11	2	2	2	1
42550	2	18	3	4	3	3	28072.54597	2	3	15	21	127	0.7	153	98	79	87	35.23	2	2	2	2
42861	2	18	3	4	4	3	57940.3147	2	3	15	21	44	1.1	150	65	54	46	22.37	2	2	2	2
43354	2	18	2	4	4	3	12370.61557	2	3	24	46	84	0.4	158	81	76	251	23.08	2	3	2	1
43419	2	18	4	4	2	3	15951.30368	2	3	16	31	47	0.5	179	81	18	37	23.78	2	2	2	1
43457	2	18	3	4	3	3	50633.82978	2	3	19	25	55	0.6	152	98	101	94	22.03	2	2	2	3
43467	2	18	1	4	3	3	18799.56893	2	3	29	29	62	0.9	184	84	41	46	22.41	2	1	2	1
43616	2	18	2	4	3	3	10159.92557	2	3	21	25	82	0.4	172	86	48	165	33.51	2	1	2	2
43907	2	18	3	4	1	3	72378.96379	2	3	14	22	65	0.6	172	89	68	58	33.35	2	2	2	1
43941	2	18	3	4	1	3	78908.08426	2	3	16	25	26	0.5	191	123	97	89	19.18	2	2	2	1
44159	2	18	3	4	3	3	79844.01045	2	3	15	23	43	1	240	89	66	124	19.69	2	2	2	3
45279	2	18	4	4	1	3	20046.11793	2	3	15	22	50	0.5	183	80	55	46	21.03	2	2	2	1
45342	2	18	2	4	3	3	16010.96995	2	3	42	30	51	0.5	169	85	78	71	19.83	2	2	2	3
46352	2	18	1	4	2	3	11566.27625	2	3	17	21	67	0.8	184	75	97	66	18.77	2	2	2	1
46602	2	18	4	4	2	3	13089.72337	2	3	15	20	63	0.7	100	87	86	24	17.68	2	2	2	2
46646	2	18	3	4	3	3	76271.7051	2	3	16	21	60	0.5	191	93	144	145	21.87	2	1	2	1
47040	2	18	3	4	1	3	78856.0566	2	3	12	19	49	0.4	104	71	71	47	20.08	2	2	2	1
47062	2	18	3	4	3	3	64639.29676	2	3	18	24	45	0.7	180	72	155	103	19.52	2	2	2	2
47099	2	18	4	4	4	3	16677.25508	2	3	14	19	78	0.7	195	84	58	40	19.22	2	2	2	1
47129	2	18	1	4	3	3	16010.96995	2	3	15	17	39	0.6	167	81	143	67	23.89	2	2	2	1
47135	2	18	3	4	3	3	48597.98248	2	3	10	20	48	0.7	171	89	34	61	20.54	2	2	2	3
47241	2	18	3	4	3	3	76905.95563	2	3	18	20	68	0.6	172	68	139	67	19.37	2	2	2	1
47487	2	18	4	4	3	3	22005.53483	2	3	22	20	36	0.6	179	86	82	51	25.05	2	1	2	3
47517	2	18	1	4	4	3	9695.161676	2	3	27	24	94	0.5	103	92	62	69	32.21	2	2	2	1
47769	2	18	1	4	3	3	17044.6108	2	3	9	20	75	0.9	226	96	120	145	18.01	2	3	2	2
47980	2	18	1	4	3	3	8290.641209	2	3	14	18	54	0.6	136	85	90	58	19.95	2	2	2	1
48015	2	18	4	4	1	3	15338.25717	2	3	20	25	87	0.7	192	95	24	130	32.98	2	2	2	1
48246	2	18	3	4	3	3	50633.82978	2	3	16	20	44	0.8	175	68	152	155	18.07	2	1	2	1
48318	2	18	3	4	3	3	98227.94252	2	3	13	18	52	0.5	136	71	28	170	21.89	2	3	2	1
48548	2	18	2	4	2	3	19758.98775	2	3	10	17	58	0.5	132	80	48	38	30.31	2	3	2	1
48692	2	18	2	4	2	3	25599.1614	2	3	32	24	78	0.6	187	83	120	97	20.85	2	2	2	1
48789	2	18	2	4	1	3	12830.61301	2	3	18	20	73	0.4	184	116	39	151	49.75	2	3	2	1
48925	2	18	1	4	2	3	10727.02658	2	3	17	22	59	0.6	156	100	82	54	20.35	2	2	2	2
48988	2	18	1	4	1	3	16427.791	2	3	16	23	75	0.4	159	87	14	66	28.62	2	2	2	1
49426	2	18	2	4	1	3	13610.508	2	3	23	31	115	0.8	228	81	102	119	21.53	2	2	2	1
49661	2	18	3	4	2	3	75459.06269	2	3	13	19	48	0.8	164	56	66	132	25.26	2	2	2	2
49715	2	18	3	4	2	3	78908.08426	2	3	19	23	59	0.5	188	84	86	158	19.84	2	2	2	1
49722	2	18	1	4	1	3	10727.02658	2	3	50	43	131	0.6	181	90	57	150	21.7	2	2	2	2
49867	2	18	2	4	1	3	12569.69972	2	3	20	29	60	0.5	116	68	68	56	25.42	2	2	2	1
49940	2	18	3	4	1	3	28072.54597	2	3	13	16	70	0.9	118	85	95	84	27.4	2	3	2	2
50153	2	18	3	4	1	3	26496.32131	2	3	29	33	87	0.8	135	93	52	39	21.61	2	2	2	1
50215	2	18	4	4	3	3	14288.41691	2	3	12	19	59	0.4	224	70	19	96	21.04	2	2	2	1
50249	2	18	4	4	2	3	15951.30368	2	3	12	21	77	0.5	142	72	61	47	24.91	2	2	2	2
50356	2	18	4	4	1	3	15977.52929	2	3	20	19	69	0.6	153	82	40	42	39.16	2	2	2	1
50476	2	18	2	4	1	3	13472.14366	2	3	33	20	118	0.6	264	481	187	360	17.92	2	3	1	1
50524	2	18	3	4	3	3	54734.62814	2	3	21	21	44	0.6	139	83	27	70	24.85	2	2	2	2
50614	2	18	1	4	3	3	12723.55079	2	3	15	17	84	0.7	175	91	52	130	23.6	2	2	2	1
50648	2	18	1	4	1	3	12196.67642	2	3	18	15	80	0.6	190	84	56	178	30.1	2	3	2	3
50661	2	18	3	4	2	3	76905.95563	2	3	14	20	120	0.5	303	76	86	252	30.45	2	1	2	1
50739	2	18	4	4	1	3	15951.30368	2	3	10	15	76	0.4	224	72	64	171	19.83	2	2	2	3
50769	2	18	1	4	4	3	10809.56738	2	3	16	24	99	0.8	218	78	34	55	26.6	2	2	2	1
50916	2	18	3	4	3	3	80595.06569	2	3	14	15	60	0.4	129	87	85	119	20.94	2	1	2	2
50956	2	18	2	4	2	3	10117.56282	2	3	20	18	95	0.6	144	72	42	98	27.06	2	2	2	3
51318	2	18	4	4	4	3	15951.30368	2	3	12	13	79	0.3	152	93	16	72	36.45	2	2	2	1
51341	2	18	2	4	1	3	13610.508	2	3	14	12	40	1.5	149	79	116	56	29.65	2	2	2	2
51404	2	18	2	4	2	3	12717.17189	2	3	11	19	55	1.4	181	86	117	88	26.24	2	2	2	2
51504	2	18	3	4	4	3	48801.46474	2	3	16	21	50	1	148	89	107	43	19.24	2	2	2	2
51663	2	18	2	4	1	3	13887.8755	2	3	16	24	55	1	171	80	104	50	24.82	2	2	2	1
52016	2	18	1	4	1	3	14719.16445	2	3	20	29	73	0.3	154	95	35	112	31.64	2	1	2	1
52123	2	18	2	4	2	3	12114.66751	2	3	35	28	75	0.6	187	96	60	177	40.58	2	2	2	1
52253	2	18	3	4	3	3	56058.50154	2	3	14	22	59	0.8	156	79	91	44	28.38	2	3	2	1
52319	2	18	5	4	2	3	74144.98483	2	3	19	21	57	0.8	144	83	111	58	23.24	2	2	2	1
52347	2	18	1	4	3	3	11613.06805	2	3	15	21	72	0.6	174	113	117	96	21.73	2	3	2	1
52623	2	18	3	4	1	3	21514.05467	2	3	10	13	53	0.5	212	80	148	155	13.56	2	3	2	2
52930	2	18	3	4	3	3	64172.20182	2	3	14	26	92	0.8	181	109	46	50	20.22	2	2	2	2
53296	2	18	3	4	1	3	21900.1692	2	3	10	14	68	0.4	160	78	70	106	19.36	2	3	2	3
53355	2	18	1	4	2	3	10932.89939	2	3	31	48	92	0.4	179	75	48	78	32.2	2	2	2	1
53441	2	18	1	4	4	3	13194.16272	2	3	12	19	98	0.4	134	104	46	50	29.78	2	2	2	1
53601	2	18	1	4	1	3	12481.42557	1	3	12	16	72	0.5	172	79	45	66	20.09	2	1	2	1
53669	2	18	4	4	1	3	12782.87022	2	3	13	15	43	0.7	160	88	30	42	26.58	2	2	2	1
54257	2	18	1	4	1	3	10746.06781	2	3	26	19	48	0.6	135	77	35	108	43.16	2	3	2	2
54318	2	18	3	4	3	3	56829.20437	2	3	15	25	41	0.6	137	88	71	55	21.57	2	3	2	2
54372	2	18	1	4	2	3	13765.31745	2	3	44	28	63	0.5	111	82	106	63	18.4	2	2	2	1
54465	2	18	5	4	2	3	13272.4116	2	3	18	21	59	0.7	158	78	103	84	26.29	2	2	2	2
54521	2	18	4	4	2	3	19724.75698	2	3	17	19	104	0.6	142	97	21	60	36.95	2	2	2	1
54626	2	18	1	4	2	3	13765.31745	2	3	40	29	75	0.7	177	94	48	62	33.61	2	2	2	1
54649	2	18	4	4	2	3	18570.40557	2	3	14	21	67	1.2	132	80	100	51	22.68	2	2	2	3
54670	2	18	3	4	2	3	56952.49616	2	3	12	18	47	1.5	156	80	44	41	20.38	2	2	2	1
54841	2	18	1	4	1	3	11135.79664	2	3	10	17	62	0.5	114	80	131	48	20.8	2	1	2	1
55051	2	18	3	4	1	3	40704.38676	2	3	15	23	62	1.4	214	75	81	195	20.02	2	2	2	1
55290	2	18	3	4	1	3	77241.03416	2	3	14	17	79	0.4	128	95	23	107	45.72	2	2	2	1
55404	2	18	2	4	1	3	13254.03293	2	3	13	23	60	1	149	92	77	68	21.19	2	2	2	1
55550	2	18	1	4	2	3	13963.35588	2	3	30	27	79	0.6	200	64	99	169	24.08	2	2	2	3
55786	2	18	1	4	4	3	11894.51044	2	3	12	20	61	0.7	109	86	170	104	19.82	2	2	2	2
56048	2	18	3	4	3	3	49915.83606	2	3	22	30	54	1	155	92	104	66	24.97	2	1	2	1
56093	2	18	1	4	1	3	12774.78267	2	3	40	30	87	0.5	171	102	50	89	42.96	2	2	2	1
56181	2	18	3	4	4	3	64061.78927	2	3	37	28	64	0.9	176	91	135	83	26.12	2	2	2	3
56404	2	18	3	4	1	3	40704.38676	2	3	13	15	73	0.5	171	86	32	49	31.85	2	2	2	2
56421	2	18	4	4	3	3	18569.03736	2	3	13	25	85	0.7	169	89	91	46	24.18	2	2	2	2
56446	2	18	5	4	4	3	52584.67903	2	3	14	22	51	1.2	173	67	185	94	19.42	2	2	2	1
56467	2	18	4	4	2	3	15854.91	2	3	16	23	59	0.6	160	91	41	62	22.31	2	2	2	3
56604	2	18	3	4	4	3	52837.57051	2	3	13	16	47	0.6	199	91	105	108	19.99	2	2	2	3
56644	2	18	1	4	2	3	13269.42396	2	3	18	22	67	0.7	154	61	63	95	20.34	2	2	2	2
56992	2	18	2	4	1	3	18579.88495	2	3	10	17	57	0.7	165	100	37	112	24.68	2	2	2	1
57619	2	18	5	4	4	3	58009.3753	2	3	14	27	69	0.6	138	90	58	40	19.38	2	2	2	2
57834	2	18	1	4	2	3	11613.06805	2	3	22	20	80	0.5	145	91	19	30	24.53	2	2	2	2
57835	2	18	3	4	2	3	18417.9989	2	3	14	17	37	0.8	170	91	119	53	23.37	2	2	2	2
58041	2	18	3	4	2	3	24983.30107	2	3	12	18	54	1.2	156	81	82	34	17.39	2	2	2	3
58198	2	18	3	4	1	3	13929.14673	2	3	12	17	78	0.5	154	88	56	155	19.96	2	3	2	1
58776	2	18	4	4	2	3	15741.50438	2	3	13	22	68	0.5	142	84	37	104	29.62	2	3	2	2
58811	2	18	3	4	3	3	65075.13501	2	3	13	18	67	0.8	178	84	99	59	37.75	2	3	2	1
58850	2	18	2	4	2	3	12114.66751	2	3	31	26	56	0.5	184	100	42	194	37.44	2	2	2	1
58952	2	18	5	4	1	3	44427.30754	2	3	17	23	70	1	154	95	142	42	19.93	2	3	2	1
59164	2	18	4	4	1	3	15048.87225	2	3	11	15	56	0.5	161	79	109	62	29.05	2	2	2	1
59235	2	18	1	4	1	3	10698.98584	2	3	12	17	35	0.8	188	81	148	103	21.87	2	2	2	1
59609	2	18	1	4	1	3	14836.84345	2	3	18	20	64	0.4	205	86	38	113	20.18	2	1	2	1
59676	2	18	5	4	1	3	21164.48214	2	3	14	20	50	0.9	151	71	55	113	27.52	1	3	2	2
59894	2	18	3	4	1	3	21900.1692	2	3	19	17	68	0.6	189	87	84	108	19.97	2	3	2	1
60082	2	18	3	4	3	3	54268.75697	2	3	16	20	100	0.7	147	90	66	38	21.77	2	1	2	2
60286	2	18	2	4	2	3	11519.71711	2	3	15	18	67	0.7	190	90	157	64	18.29	2	2	2	1
60447	2	18	1	4	2	3	13269.42396	2	3	9	16	125	0.7	150	85	73	88	25.46	2	3	2	2
60487	2	18	4	4	1	3	15723.00925	2	3	11	17	68	0.5	172	95	37	47	33.07	2	2	2	1
60610	2	18	4	4	1	3	17885.02786	2	3	14	23	50	0.9	144	79	71	50	32.59	2	3	2	3
60623	2	18	2	4	2	3	13903.72598	2	3	14	20	64	0.5	207	81	154	123	17.14	2	1	2	1
61054	2	18	4	4	1	3	18535.3351	2	3	26	23	47	0.7	147	73	70	65	28.95	2	2	2	1
61130	2	18	4	4	1	3	17941.7372	2	3	22	24	52	0.5	156	81	80	81	47.97	2	2	2	2
61314	2	18	4	4	1	3	18893.64115	2	3	17	21	120	0.4	187	78	21	97	30.39	1	2	2	1
61383	2	18	3	4	2	3	19569.87646	2	3	13	20	53	0.7	138	73	178	75	22.73	2	3	2	3
61592	2	18	1	4	1	3	13269.42396	2	3	30	22	54	0.6	170	93	54	132	34.66	2	1	2	1
61744	2	18	1	4	1	3	12869.2735	2	3	16	20	66	0.7	145	71	125	40	27.79	2	1	2	1
61976	2	18	5	4	1	3	19569.87646	2	3	15	21	142	0.5	134	72	67	142	18.04	2	3	2	1
62020	2	18	3	4	4	3	64172.20182	2	3	10	20	91	0.7	144	91	62	107	21.37	2	2	2	3
62022	2	18	1	4	2	3	10863.95586	2	3	17	22	32	0.7	157	83	99	103	31.04	2	2	2	1
62833	2	18	3	4	1	3	31627.47124	2	3	14	18	74	0.2	213	72	21	131	36	2	2	2	2
62837	2	18	3	4	4	3	31716.86976	2	2	11	16	55	0.7	147	79	39	65	22.5	2	1	2	1
62925	2	18	3	4	1	3	22699.24196	2	3	24	23	103	0.4	162	93	41	82	27.2	2	2	2	1
62976	2	18	3	4	3	3	82089.72211	2	1	22	25	73	0.4	276	89	34	137	54.4	2	2	2	2
62978	2	18	1	4	3	3	21062.31467	2	2	17	22	96	0.5	129	77	50	64	18.6	2	2	2	1
63378	2	18	1	4	2	3	16360.43408	2	1	20	24	58	0.6	159	65	65	32	19.8	2	2	2	2
63462	2	18	4	4	1	3	10484.6104	2	3	15	19	68	0.6	151	89	38	106	33.7	2	2	2	1
63558	2	18	3	4	4	3	99340.78474	2	2	13	25	38	0.7	177	86	105	72	18.4	2	2	2	2
63598	2	18	2	4	2	3	16189.69283	2	3	13	21	88	0.5	183	71	28	145	22.7	2	1	2	1
63872	2	18	5	4	2	3	6370.316505	2	3	11	20	46	0.5	177	80	76	93	15.9	2	3	2	1
64174	2	18	2	4	2	3	16189.69283	2	3	10	17	57	0.6	141	96	78	36	26.2	2	1	2	1
64183	2	18	1	4	2	3	27070.67938	2	2	14	21	91	0.5	179	73	36	77	28.5	2	2	2	2
64278	2	18	2	4	2	3	13824.00177	2	1	12	18	52	0.5	156	83	60	52	24.6	2	1	2	1
64317	2	18	3	4	1	3	32725.11058	2	2	22	27	44	1	215	87	112	79	19.5	2	2	2	1
64449	2	18	5	4	3	3	10312.36367	2	2	17	19	58	0.8	159	109	99	52	20.7	2	2	2	1
64780	2	18	4	4	2	3	13697.1274	2	1	15	16	161	0.6	250	57	138	154	36.71	2	2	2	1
64838	2	18	4	4	1	3	10128.02616	2	3	13	18	68	0.5	187	70	115	60	19.8	2	2	2	1
64901	2	18	4	4	1	3	10143.90108	2	1	13	19	96	1	152	81	151	46	24.8	2	2	2	1
64944	2	18	4	4	1	3	15259.82278	2	2	12	18	51	0.6	154	105	83	99	29.13	2	1	2	1
65090	2	18	5	4	4	3	6391.016092	2	3	13	15	79	0.5	168	88	22	79	25	2	2	2	1
65836	2	18	5	4	4	3	58352.45756	2	2	15	24	39	0.4	150	74	92	74	21.1	2	2	2	2
65900	2	18	3	4	3	3	76992.7514	2	3	12	16	60	0.8	145	97	57	168	27.7	2	2	2	2
66005	2	18	2	4	2	3	14437.97544	2	2	13	23	57	0.8	138	79	92	98	15.9	2	3	2	1
66006	2	18	3	4	1	3	36586.37171	2	2	10	14	57	0.7	116	88	111	57	26.8	2	3	2	1
66087	2	18	2	4	1	3	19458.10815	2	3	20	21	67	0.4	136	102	66	30	24.4	2	2	2	1
66352	2	18	2	4	1	3	12970.72456	2	3	15	23	85	0.4	259	56	68	267	21	2	1	2	1
66578	2	18	2	4	4	3	16781.07815	2	2	13	20	69	0.3	177	86	41	131	32.2	2	2	2	1
66608	2	18	5	4	2	3	8501.305782	2	3	15	26	49	1.1	162	89	22	39	20.2	2	2	2	1
66677	2	18	2	4	2	3	18368.8722	2	3	21	29	69	0.4	203	81	39	349	24.5	2	1	2	1
67031	2	18	4	4	1	3	12857.45631	2	1	8	16	62	0.7	168	84	112	81	26.3	2	2	2	1
67157	2	18	5	4	4	3	6937.463063	2	3	15	19	55	0.4	150	99	76	85	23.3	2	2	2	1
67268	2	18	3	4	4	3	100004.6899	2	3	18	28	48	1.1	194	75	106	78	23.1	2	2	2	1
67382	2	18	4	4	1	3	18163.98572	2	3	13	17	46	0.8	111	77	126	36	29.6	2	2	2	1
67410	2	18	1	4	4	3	19557.28765	2	3	23	23	85	0.4	175	101	53	161	27.2	2	2	2	1
67451	2	18	1	4	1	3	16594.3913	2	3	16	20	72	0.3	184	78	64	121	20.21	1	2	2	1
67689	2	18	1	4	2	3	19557.28765	2	1	13	19	53	0.6	168	90	57	73	18.9	2	1	2	1
67733	2	18	2	4	2	3	15809.06612	2	3	13	16	84	0.4	119	72	17	26	24.8	2	1	2	1
67784	2	18	1	4	1	3	15690.47168	2	3	25	30	70	0.5	179	78	113	37	22.1	2	2	2	1
68118	2	18	4	4	1	3	10154.02528	2	3	19	16	54	0.6	120	126	52	86	57.1	2	3	2	1
68204	2	18	3	4	1	3	24820.42487	2	2	13	14	61	0.5	155	81	34	68	25.7	2	3	2	1
68345	2	18	4	4	1	3	18163.98572	2	1	13	16	54	0.5	204	76	34	59	24.4	2	2	2	2
68699	2	18	4	4	2	3	13801.62275	2	3	15	18	122	0.5	219	157	38	58	24.5	2	1	1	1
68775	2	18	5	4	4	3	6226.949288	2	1	28	17	68	1.3	161	97	151	112	32.8	2	1	2	1
68784	2	18	1	4	1	3	16594.3913	2	1	11	20	66	0.5	154	102	85	80	27.9	2	2	2	1
68986	2	18	4	4	4	3	18163.98572	2	3	23	25	63	0.8	172	71	84	54	25.8	2	2	2	3
69310	2	18	2	4	2	3	16896.1018	2	3	7	20	107	0.9	163	84	137	101	20.6	2	2	2	1
69828	2	18	4	4	1	3	13176.94653	1	3	16	20	69	0.4	138	89	45	78	38.1	1	2	2	1
69860	2	18	4	4	1	3	11224.04137	2	3	14	18	59	0.4	140	72	48	48	25.7	2	2	2	1
69944	2	18	4	4	1	3	11072.77637	2	2	14	21	52	0.8	136	101	121	46	25.5	2	3	2	1
70165	2	18	2	4	4	3	15442.6487	2	2	20	19	68	0.7	149	95	46	76	32.2	2	1	2	1
70232	2	18	5	4	2	3	12224.9472	2	2	14	13	63	0.5	241	87	95	135	24.7	2	1	2	1
70503	2	18	4	4	1	3	18163.98572	2	3	8	19	43	0.5	155	76	77	73	22.4	2	2	2	2
70767	2	18	1	4	1	3	19850.97984	2	2	15	20	77	1.4	184	87	87	60	21.9	2	1	2	1
70889	2	18	1	4	1	3	16781.07815	2	3	14	13	86	0.5	111	69	113	59	27.5	2	2	2	2
70903	2	18	1	4	1	3	17544.59274	2	3	14	13	48	0.6	174	91	77	57	26.1	1	1	2	2
71052	2	18	1	4	4	3	19993.78712	2	2	55	42	69	0.4	181	96	27	97	23.7	2	2	2	1
71073	2	18	4	4	2	3	12857.45631	2	2	20	21	91	0.5	158	90	64	98	29.5	2	2	2	1
71196	2	18	5	4	2	3	5668.184078	2	3	59	43	43	0.5	195	88	76	89	17.1	2	2	2	1
71624	2	18	5	4	3	3	10767.56694	2	3	14	19	60	0.7	176	82	87	52	19.4	2	1	2	1
71672	2	18	4	4	3	3	11372.48914	2	3	21	16	61	0.5	140	91	108	190	27.2	1	2	2	1
71746	2	18	3	4	1	3	32725.11058	2	2	15	17	61	0.5	150	81	93	174	27	2	1	2	1
73786	2	18	3	4	1	3	68544.32518	2	3	12	18	70	0.8	194	85	169	195	29.7	2	2	2	1
73802	2	18	5	4	1	3	6113.246209	2	3	13	17	45	0.3	175	87	32	53	19.2	2	1	2	2
74017	2	18	5	4	3	3	5874.20993	2	3	17	20	59	0.3	162	90	26	54	31.9	2	1	2	1
74102	2	18	4	4	2	3	13675.38016	2	3	39	79	78	0.5	167	81	66	182	43.8	2	1	2	1
74252	2	18	3	4	2	3	90555.18101	2	3	10	17	52	0.7	159	73	61	41	22.1	2	2	2	2
74332	2	18	3	4	2	3	68627.08846	2	2	24	24	74	0.5	225	85	74	151	48.6	2	2	2	1
74480	2	18	1	4	1	3	14599.83477	2	3	15	20	106	0.8	175	99	90	98	18.6	2	1	2	1
74602	2	18	4	4	2	3	16846.08804	2	3	13	18	62	0.5	153	91	126	76	28.6	2	2	2	2
74675	2	18	3	4	3	3	74330.05265	2	2	23	27	60	1.2	177	81	94	75	26.2	2	2	2	2
74778	2	18	3	4	2	3	53069.78991	2	3	14	17	55	0.9	131	79	109	42	21.8	2	2	2	1
74854	2	18	2	4	1	3	12336.27951	2	3	16	17	73	0.3	173	92	73	129	38	2	2	2	2
74886	2	18	4	4	1	3	14292.12555	2	3	17	18	87	0.5	174	98	63	35	28.9	2	1	2	2
75209	2	18	5	4	1	3	12516.60538	2	2	11	18	63	0.1	199	86	18	265	23.8	2	2	2	1
75227	2	18	5	4	1	3	6113.246209	2	3	19	24	45	0.7	129	77	102	52	21.3	2	1	2	1
75413	2	18	4	4	3	3	18643.49453	2	3	13	22	50	0.9	182	99	71	70	16.5	2	2	2	1
75648	2	18	2	4	1	3	15642.68011	2	3	48	37	127	0.4	190	76	36	155	22.8	2	1	2	1
75830	2	18	4	4	3	3	12340.94794	2	1	23	25	61	0.7	167	76	124	33	19.6	2	2	2	3
76132	2	18	2	4	1	3	18742.16538	2	3	20	20	73	0.5	167	89	122	76	30.2	2	2	2	2
76191	2	18	1	4	1	3	10002.60613	2	3	14	14	40	0.4	168	81	96	200	24	2	1	2	1
76214	2	18	1	4	1	3	12814.89352	2	3	12	23	71	0.6	166	114	62	69	21.1	2	1	2	1
76304	2	18	4	4	1	3	11857.37767	2	3	11	15	42	0.4	141	76	50	62	17.7	2	2	2	1
76401	2	18	5	4	2	3	9426.605819	2	3	19	22	63	0.5	195	82	62	157	21.2	2	1	2	1
76529	2	18	5	4	2	3	7378.953829	2	3	12	18	40	1	238	86	68	45	19.8	2	2	2	2
76677	2	18	1	4	2	3	17318.16042	2	3	16	19	74	0.3	160	60	22	60	21.7	2	1	2	1
76716	2	18	3	4	2	3	35774.07306	2	3	38	33	71	0.3	193	88	35	185	36.5	2	2	2	1
76894	2	18	5	4	3	3	10120.79361	2	3	28	28	85	0.3	214	123	117	351	26.1	2	3	2	1
76909	2	18	3	4	3	3	63722.12598	2	2	13	12	54	0.6	100	86	116	36	22.5	2	3	2	2
76978	2	18	1	4	1	3	15900.40663	2	3	33	33	73	0.4	172	96	32	75	36.1	2	2	2	1
77395	2	18	4	4	3	3	14204.81913	2	3	11	13	31	0.4	154	77	46	44	23.7	2	2	2	1
77455	2	18	1	4	2	3	9830.200555	2	1	47	45	50	1	165	87	121	105	25.3	2	1	2	1
77487	2	18	1	4	1	3	13236.69949	2	3	28	69	43	1	133	81	56	70	20.6	2	1	2	1
77508	2	18	2	4	3	3	14222.17162	2	3	9	20	93	1.6	156	97	63	87	21.8	2	1	2	1
77571	2	18	5	4	1	3	12492.49138	2	2	15	18	36	0.4	169	87	78	154	20.6	2	3	2	1
77626	2	18	1	4	2	3	19689.44396	2	3	19	15	97	0.4	140	85	80	105	23.8	2	2	2	1
77671	2	18	5	4	1	3	6113.246209	2	2	28	27	27	1.2	169	77	88	211	21.3	2	1	2	1
77714	2	18	3	4	2	3	49576.29241	2	1	40	28	57	0.5	186	93	65	127	37.2	2	2	2	2
77828	2	18	5	4	1	3	9254.084043	2	3	10	20	34	0.7	128	89	80	50	22	2	2	2	2
77933	2	18	3	4	2	3	22344.70284	2	3	14	13	63	0.8	160	74	93	66	23.5	2	2	2	1
78091	2	18	5	4	1	3	21016.35526	2	3	8	14	37	0.2	128	84	36	26	21.1	2	2	2	1
78153	2	18	4	4	2	3	17591.10469	2	1	17	15	41	0.4	131	94	68	44	20.9	2	2	2	3
78164	2	18	3	4	3	3	69144.47305	2	3	11	19	52	0.5	160	77	110	44	18.5	2	1	2	2
78427	2	18	4	4	3	3	13675.38016	2	2	20	23	72	0.5	155	86	46	33	28.2	2	2	2	1
78729	2	18	2	4	2	3	16348.14166	2	3	12	19	67	0.5	156	93	63	88	21	2	1	2	1
78840	2	18	3	4	2	3	68416.43987	2	3	14	16	37	0.6	150	91	17	33	20.4	2	2	2	2
78966	2	18	3	4	2	3	51709.02607	2	3	15	21	89	0.9	168	85	59	114	20.8	2	1	2	1
79018	2	18	3	4	2	3	52452.46162	2	3	12	22	66	0.3	156	81	63	37	23.1	2	2	2	2
79282	2	18	5	4	3	3	9426.605819	2	1	21	20	73	0.7	217	159	177	70	28.7	2	1	1	3
79429	2	18	4	4	3	3	18643.49453	2	3	22	24	59	0.5	135	76	103	47	19.9	2	2	2	1
79539	2	18	1	4	1	3	13236.69949	2	3	75	55	99	1	224	131	105	83	22.3	2	1	2	2
79565	2	18	1	4	1	3	22796.53179	2	2	14	19	61	0.7	158	85	142	109	23.4	2	2	2	2
79566	2	18	3	4	1	3	88211.30104	2	3	17	22	74	0.6	157	90	119	44	21	2	1	2	2
79686	2	18	3	4	1	3	88211.30104	2	3	13	23	42	0.6	204	86	146	100	23.7	2	1	2	2
79820	2	18	2	4	1	3	9831.770326	2	2	20	28	66	0.5	152	86	56	217	28.8	2	3	2	2
80111	2	18	4	4	4	3	7231.308112	2	3	16	18	63	0.5	247	88	82	47	29.5	2	2	2	2
80134	2	18	1	4	1	3	18152.78037	2	2	27	26	51	0.9	159	99	104	99	30.3	2	3	2	3
80194	2	18	1	4	3	3	27227.1288	2	2	28	27	56	0.2	307	108	49	254	21.2	2	1	2	2
80540	2	18	4	4	2	3	13009.1146	2	3	15	20	45	0.4	143	120	64	40	26.7	2	2	2	3
80956	2	18	5	4	1	3	8180.415211	2	3	16	21	52	0.8	201	89	74	120	19.7	2	2	2	1
81043	2	18	3	4	1	3	38176.18056	2	2	15	19	59	0.5	172	81	22	128	18.6	2	2	2	1
81076	2	18	5	4	1	3	13479.28251	2	1	21	27	52	0.8	156	86	140	57	20.6	2	1	2	1
81224	2	18	3	4	3	3	56135.31765	2	3	20	27	58	0.4	200	84	162	85	27.2	2	2	2	1
81386	2	18	1	4	1	3	13236.69949	2	3	22	26	51	0.5	117	87	30	54	23.2	2	1	2	2
81499	2	18	1	4	4	3	17007.32113	2	2	20	20	48	0.5	208	86	50	132	31	2	1	2	1
81583	2	18	1	4	2	3	17677.36867	2	3	22	25	82	0.4	164	90	70	157	21.8	2	1	2	1
81619	2	18	1	4	2	3	13290.9102	2	1	37	18	75	0.6	185	86	78	92	15.6	2	1	2	1
81680	2	18	1	4	2	3	15848.60721	1	2	15	22	55	0.8	143	83	59	102	16.8	2	3	2	1
81689	2	18	3	4	2	3	25252.8862	2	3	30	29	71	0.7	207	83	71	79	43.5	2	2	2	2
81808	2	18	1	4	2	3	12004.83993	2	2	15	16	43	1.5	160	91	118	169	25.8	2	2	2	2
81909	2	18	4	4	2	3	11847.88155	2	2	10	18	44	1.6	161	75	146	49	21.8	2	3	2	1
81913	2	18	1	4	1	3	13236.69949	2	3	16	31	65	0.8	160	78	84	164	31.1	2	1	2	2
82017	2	18	3	4	1	3	26714.00862	2	2	13	20	77	0.6	119	89	83	54	20.1	2	2	2	3
82116	2	18	1	4	2	3	10813.42476	2	3	40	24	65	0.4	197	91	90	176	46.7	2	2	2	1
82187	2	18	3	4	2	3	99162.05904	2	2	13	14	49	0.8	162	84	102	84	25.1	2	3	2	1
82588	2	18	4	4	1	3	11596.14982	2	3	27	30	57	0.3	169	63	10	48	18.6	2	2	2	1
82654	2	18	2	4	2	3	18101.09265	2	3	14	20	46	0.7	159	96	45	48	24.2	2	2	2	2
82697	2	18	5	4	3	3	6869.57837	2	3	12	18	38	1.2	174	72	108	68	18.8	2	2	2	1
82728	2	18	1	4	4	3	11960.88064	2	3	11	17	56	0.4	163	82	96	58	17	2	2	2	1
82797	2	18	1	4	4	3	17309.79705	2	3	26	31	88	0.5	211	97	85	171	21.1	2	2	2	1
82825	2	18	4	4	2	3	12492.49138	2	3	14	17	60	0.4	166	92	48	41	28	2	2	2	1
82848	2	18	5	4	3	3	60633.74126	2	3	14	16	41	0.4	148	88	48	34	29.3	2	2	2	2
83349	2	18	4	4	2	3	15178.41359	2	2	14	20	40	0.4	156	81	120	27	20.3	2	3	2	2
83496	2	18	4	4	2	3	10382.16215	2	3	18	14	69	0.8	176	72	112	86	23.8	2	2	2	1
83648	2	18	3	4	3	3	56135.31765	2	3	19	20	68	0.5	201	83	63	114	20.5	2	1	2	1
83677	2	18	1	4	1	3	11581.96855	2	3	14	16	46	0.8	153	96	116	65	26.8	2	1	2	1
83836	2	18	1	4	2	3	10229.92769	2	2	18	20	110	0.5	243	92	34	119	28	2	2	2	1
83890	2	18	5	4	1	3	7855.328403	2	3	11	19	57	0.6	244	89	44	84	20.4	2	2	2	1
84025	2	18	3	4	2	3	41690.83203	2	1	14	16	56	0.5	204	84	68	102	34	2	2	2	2
84417	2	18	5	4	3	3	8968.672305	2	2	26	28	63	0.4	184	127	39	130	28.2	2	2	2	1
84450	2	18	1	4	1	3	14700.04764	2	3	12	19	54	0.5	155	86	85	55	19.9	2	2	2	2
84540	2	18	4	4	2	3	13513.39487	2	2	13	15	51	0.3	146	84	41	49	27.5	2	2	2	1
84973	2	18	3	4	2	3	33753.813	2	3	19	18	86	0.4	159	77	23	164	43.6	2	2	2	2
85020	2	18	3	4	2	3	46513.33242	2	3	16	20	76	0.8	203	70	29	133	27.5	2	1	2	1
85286	2	18	5	4	1	3	11076.81011	2	2	12	20	65	0.9	176	78	162	82	22.9	2	2	2	1
85382	2	18	2	4	2	3	26124.18801	2	3	15	26	63	1.1	169	82	91	72	19.4	2	1	2	1
85505	2	18	2	4	2	3	14717.09862	2	2	17	23	78	0.6	130	81	47	99	22.3	2	2	2	1
85546	2	18	5	4	1	3	8940.868195	2	3	12	20	53	0.4	195	91	12	81	19.3	2	2	2	1
85565	2	18	1	4	2	3	15804.28874	2	3	14	15	73	0.8	130	79	151	89	19.8	2	2	2	3
85591	2	18	5	4	1	3	9187.760099	2	1	21	23	38	0.6	213	88	75	160	31.5	2	1	2	3
85601	2	18	1	4	2	3	15547.60722	2	3	20	20	60	0.8	143	83	77	68	16.2	2	1	2	1
85805	2	18	3	4	4	3	60242.76078	2	3	13	18	51	0.4	171	90	73	50	30.7	2	2	2	2
86155	2	18	3	4	3	3	60125.441	2	3	15	18	55	0.2	192	82	16	41	29	2	2	2	1
86184	2	18	2	4	3	3	14068.63377	2	3	12	20	70	0.4	134	84	8	44	26.8	2	1	2	1
86311	2	18	1	4	1	3	12686.10514	2	1	25	22	67	0.2	132	99	50	40	37.4	2	1	2	1
86329	2	18	2	4	2	3	16104.20833	2	2	11	21	60	1	199	80	73	85	20.5	2	1	2	1
86476	2	18	4	4	4	3	16339.75511	2	3	10	13	59	0.6	142	87	61	55	21.7	2	2	2	3
86666	2	18	4	4	2	3	15175.65572	2	3	9	19	110	0.6	150	80	68	13	21.4	2	2	2	2
86781	2	18	4	4	2	3	15852.64401	2	3	12	17	45	0.4	173	82	69	37	33.62	2	2	2	1
87056	2	18	4	4	2	3	12327.27028	2	3	15	25	55	0.5	187	80	101	80	19.9	2	2	2	1
87166	2	18	3	4	3	3	55558.8738	2	3	16	24	48	0.4	144	98	153	87	21.6	2	1	2	1
87192	2	18	4	4	2	3	15852.64401	2	3	27	22	52	0.1	161	84	61	48	32.4	2	3	2	1
87602	2	18	5	4	2	3	9762.144829	2	3	16	19	53	0.2	174	79	28	67	21.2	2	1	2	3
87687	2	18	2	4	2	3	15891.45358	2	3	20	19	73	0.3	175	91	39	124	43.2	2	2	2	1
88073	2	18	1	4	4	3	17249.13785	2	3	27	22	57	0.4	222	107	80	274	27.8	2	1	2	1
88234	2	18	2	4	2	3	15161.51867	2	3	43	42	62	0.2	195	81	43	112	19.3	2	2	2	2
88652	2	18	1	4	4	3	12929.46907	2	3	9	17	163	0.3	274	72	167	341	43.58	2	1	2	2
88754	2	18	1	4	2	3	14478.62711	2	2	15	16	62	0.7	169	87	112	119	26.4	2	1	2	1
88772	2	18	1	4	1	3	21650.07987	2	2	66	32	66	0.2	186	85	32	59	33.9	2	2	2	1
88858	2	18	4	4	4	3	10211.29761	2	3	12	13	40	0.1	175	95	65	54	38.6	2	3	2	1
88918	2	18	4	4	4	3	10211.29761	2	2	11	20	61	0.5	213	92	34	76	23.9	2	2	2	1
89613	2	18	3	4	2	3	67175.70278	2	3	14	19	49	0.4	133	86	78	184	40.8	2	1	2	2
89654	2	18	4	4	2	3	20160.2556	2	3	15	30	85	0.6	177	74	19	51	22.9	2	2	2	2
89702	2	18	4	4	1	3	12206.68162	2	3	11	21	31	0.7	193	79	63	36	22.8	2	1	2	2
90319	2	18	5	4	3	3	13780.78994	2	3	24	29	88	0.3	155	77	34	103	18.1	2	1	2	1
90344	2	18	4	4	3	3	18690.28858	2	2	21	21	33	0.4	167	79	80	103	19.3	2	1	2	1
90433	2	18	3	4	3	3	57574.40373	2	3	14	18	50	0.3	193	86	116	82	22.8	2	1	2	3
90504	2	18	4	4	1	3	16474.21119	2	1	9	16	64	0.4	197	80	52	78	27.9	2	3	2	1
90664	2	18	3	4	2	3	22289.94587	2	3	15	20	62	0.3	144	88	80	129	23.4	2	1	2	2
90668	2	18	3	4	3	3	60911.35218	2	2	16	20	70	0.2	180	82	39	74	24.8	2	2	2	1
90989	2	18	2	4	1	3	11190.63811	2	2	13	20	38	0.7	120	85	79	206	22.8	2	2	2	1
91278	2	18	4	4	1	3	15543.34468	2	2	25	24	39	0.3	175	78	81	43	22.7	2	1	2	1
91567	2	18	3	4	2	3	63320.0858	2	3	11	15	53	0.3	184	73	39	115	27.7	2	1	2	1
91862	2	18	4	4	4	3	15387.71532	2	3	16	17	49	0.6	184	84	47	23	30.8	2	2	2	2
92010	2	18	4	4	1	3	16389.69985	2	2	12	17	62	0.3	147	81	66	45	36.8	1	3	2	1
92159	2	18	4	4	4	3	21196.15806	2	3	20	20	126	0.5	165	84	48	45	44.3	1	2	2	1
92433	2	18	1	4	2	3	22206.71662	2	3	19	20	72	0.2	137	100	26	247	29.2	2	2	2	1
92732	2	18	4	4	1	3	16909.48694	2	3	17	20	71	0.1	155	83	54	57	24	2	1	2	1
92770	2	18	3	4	2	3	40941.85424	2	3	17	20	49	0.4	121	101	84	64	39.2	2	1	2	2
92935	2	18	3	4	1	3	28035.09777	2	1	31	29	59	0.5	123	91	94	47	29	2	2	2	1
92975	2	18	4	4	2	3	20565.59145	2	2	10	22	58	0.4	147	89	41	65	22.4	2	3	2	1
93021	2	18	1	4	1	3	16127.64548	2	3	18	23	57	0.6	168	85	98	56	16.2	2	2	2	1
93162	2	18	1	4	1	3	14052.59671	2	1	15	20	67	0.5	133	77	139	47	23.7	2	2	2	1
93228	2	18	2	4	3	3	13439.39265	2	3	12	19	55	0.4	154	89	60	51	20.7	2	1	2	1
93294	2	18	1	4	1	3	16810.70692	2	3	9	15	71	0.5	138	85	50	38	19.4	2	2	2	1
93361	2	18	3	4	2	3	28170.35272	2	3	20	26	54	0.3	171	100	68	212	41.1	2	2	2	3
93493	2	18	1	4	4	3	13657.81441	2	3	38	30	60	0.5	148	101	75	53	37.5	2	2	2	1
93938	2	18	5	4	3	3	93285.21925	2	1	11	17	69	0.3	176	80	63	83	23.7	2	1	2	2
94001	2	18	1	4	4	3	27359.10009	2	3	7	15	74	0.7	121	82	117	61	20.5	2	1	2	1
94148	2	18	1	4	2	3	20469.93814	2	3	11	13	47	0.5	170	86	103	89	16.4	2	2	2	1
94164	2	18	5	4	2	3	14034.1523	2	1	9	14	70	0.4	153	90	100	75	20.9	2	1	2	1
94235	2	18	3	4	1	3	50218.43483	2	2	21	26	80	0.4	127	84	57	73	23.5	2	1	2	1
94305	2	18	3	4	3	3	72568.06374	2	3	9	12	57	0.5	144	91	91	73	26.1	2	2	2	2
94394	2	18	5	4	1	3	15419.42503	2	3	10	14	73	0.3	181	87	57	56	40.8	2	2	2	1
94467	2	18	5	4	1	3	12241.25864	2	2	31	25	51	0.4	163	86	81	52	21.6	2	2	2	1
94723	2	18	3	4	2	3	30060.87726	2	3	13	18	74	0.3	165	101	28	68	19.5	2	1	2	1
94983	2	18	5	4	1	3	17699.57881	2	3	13	17	64	0.3	133	93	20	115	17.6	2	2	2	1
94994	2	18	2	4	4	3	24322.95986	2	3	12	20	97	0.4	190	86	64	138	27.4	2	1	2	1
95264	2	18	5	4	2	3	16822.53327	2	3	8	11	49	0.6	165	96	97	57	20.8	2	1	2	2
95420	2	18	1	4	2	3	13043.77632	2	2	12	16	79	0.6	137	87	94	147	25.4	2	2	2	2
95628	2	18	5	4	2	3	14845.83342	2	1	11	15	83	0.2	179	95	33	53	19.9	2	2	2	1
95874	2	18	2	4	1	3	37701.61589	2	2	7	15	63	0.3	148	96	69	39	33	2	2	2	2
95927	2	18	4	4	4	3	14349.53851	2	2	10	14	58	0.5	205	101	64	65	19.5	2	2	2	2
95948	2	18	3	4	2	3	65132.95603	2	1	12	19	68	1.2	166	88	119	66	23.2	2	2	2	2
95953	2	18	3	4	2	3	14957.78308	2	3	11	18	48	1.6	177	84	146	46	20.3	2	2	2	1
96241	2	18	5	4	3	3	11708.44584	2	3	26	23	64	0.4	261	70	101	139	18.2	2	1	2	2
96516	2	18	3	4	1	3	50218.43483	2	2	15	21	76	0.2	215	79	61	126	25.2	2	2	2	2
96565	2	18	1	4	2	3	21410.89988	2	2	14	18	56	0.3	165	90	57	107	38.9	2	2	2	1
96675	2	18	3	4	2	3	15717.14551	2	2	15	17	107	0.4	159	86	43	77	30.9	2	2	2	1
96693	2	18	5	4	2	3	18721.18259	2	3	7	17	47	0.3	181	79	61	80	20	2	2	2	1
97173	2	18	3	4	3	3	46771.26308	2	2	13	17	96	0.2	132	93	19	63	23.3	2	2	2	3
97313	2	18	3	4	3	3	163648.7744	2	2	12	14	31	0.3	186	90	117	79	20.5	2	2	2	1
97631	2	18	4	4	3	3	15372.99656	2	3	12	17	104	0.2	94	84	43	32	36.5	2	2	2	1
97806	2	18	3	4	1	3	50218.43483	2	2	10	16	72	0.6	173	87	12	80	22.3	2	1	2	2
97882	2	18	1	4	3	3	35354.20721	2	2	15	18	94	0.4	150	88	104	121	31.4	2	2	2	3
97918	2	18	5	4	2	3	15892.19673	2	3	23	18	73	0.2	189	80	50	93	25.5	2	1	2	3
98022	2	18	4	4	2	3	19255.12729	2	1	18	24	71	0.3	127	82	40	53	23.7	2	2	2	1
98170	2	18	1	4	4	3	35438.41424	2	3	13	14	81	0.2	195	93	32	112	28.3	2	2	2	1
98212	2	18	3	4	1	3	32506.31629	2	1	8	15	69	1.4	243	80	100	131	21.4	2	3	2	1
98277	2	18	3	4	3	3	107479.3345	2	2	9	16	45	0.5	173	78	102	101	22.1	2	1	2	1
98411	2	18	5	4	3	3	13574.44532	2	3	19	19	120	0.2	249	78	46	273	33.9	2	2	2	2
98493	2	18	1	4	1	3	15945.84498	2	3	35	30	96	0.5	147	89	84	89	26.7	2	1	2	2
98883	2	18	1	4	1	3	13922.7665	2	2	20	26	91	0.5	164	77	93	73	23.5	2	2	2	1
98927	2	18	4	4	3	3	11129.67307	2	3	11	17	57	0.1	167	94	44	40	27.3	2	2	2	2
99201	2	18	5	4	3	3	46624.38826	2	2	13	16	46	0.7	198	81	170	91	25.1	2	2	2	1
99275	2	18	2	4	1	3	28993.82215	2	3	10	17	52	0.5	151	102	53	55	27.2	2	1	2	2
99552	2	18	4	4	1	3	16393.97907	2	3	7	12	148	0.2	171	85	39	63	38.2	2	2	2	1
99697	2	18	1	4	2	3	14517.7549	2	1	150	69	70	0.8	180	106	76	143	32.4	2	2	2	1
99757	2	18	2	4	4	3	28993.82215	2	3	11	16	56	0.6	130	86	102	57	20	2	1	2	3
100035	2	18	4	4	1	3	18092.98014	2	3	11	15	58	0.2	134	85	44	43	24.4	2	2	2	1
100082	2	18	5	4	2	3	20749.50061	2	2	53	31	65	0.4	143	99	151	81	72.6	2	3	2	1
100260	2	18	3	4	1	3	30020.11615	2	3	41	31	71	0.3	147	85	70	48	33.5	2	2	2	2
100262	2	18	1	4	1	3	31189.8812	2	1	15	19	89	0.4	136	77	141	66	24.2	2	3	2	1
100277	2	18	3	4	2	3	14151.97961	2	1	8	10	59	0.1	207	96	47	153	35.7	2	1	2	1
100287	2	18	1	4	3	3	27602.94362	2	2	7	13	92	0.8	162	95	104	61	22	2	1	2	2
100479	2	18	4	4	2	3	26809.92261	2	2	7	11	102	0.3	204	73	39	91	27.55	2	3	2	1
100778	2	18	4	4	2	3	6978.707543	2	3	10	13	54	0.8	154	81	57	65	16.3	1	3	2	2
100940	2	18	3	4	1	3	24060.13074	2	2	11	15	88	0.9	150	77	315	55	16.7	2	2	2	1
100978	2	18	1	4	2	3	16207.58791	2	2	17	18	62	0.3	189	84	81	83	19.6	2	2	2	3
101168	2	18	3	4	1	3	50218.43483	2	2	10	13	69	0.4	178	75	170	121	17.7	2	2	2	2
102062	2	18	3	4	2	3	66618.19884	2	1	21	23	16	0.3	167	80	125	82	32.47	2	2	2	2
102086	2	18	4	4	1	3	23154.02407	2	3	12	13	84	0.3	126	76	54	72	37.8	2	2	2	1
102264	2	18	3	4	2	3	24764.42889	2	2	14	20	72	0.4	145	81	146	79	18.9	2	3	2	1
102289	2	18	4	4	4	3	11535.73406	2	2	13	14	74	0.1	190	95	23	66	45.9	2	2	1	3
102366	2	18	1	4	2	3	26595.71481	1	3	24	20	75	0.2	157	108	53	222	31.1	2	1	2	1
102741	2	18	5	4	3	3	11708.44584	2	3	29	28	106	0.2	179	86	26	123	38.7	2	2	2	1
21023	2	19	4	4	1	2	5709.033188	2	3	12	22	61	0.5	191	78	78	47	24.24	2	2	2	4
21044	2	19	1	4	1	2	3170.345492	2	3	7	16	69	1.2	185	80	152	54	27.31	2	3	2	4
21266	2	19	3	4	3	2	44306.85397	2	3	17	16	27	0.7	154	80	162	75	18.95	2	2	2	4
21267	2	19	4	4	1	2	5836.837218	2	3	17	15	49	1.1	133	80	99	33	21.23	2	3	2	4
21318	2	19	1	4	1	2	3883.250143	2	3	27	28	64	0.8	143	81	131	73	25.8	2	1	2	4
21435	2	19	1	4	1	2	4316.802531	2	3	45	32	65	0.5	102	113	87	53	38.7	2	2	2	4
21462	2	19	4	4	1	1	6036.005759	2	3	20	21	66	0.5	156	67	67	76	30.22	2	2	2	4
21622	2	19	4	4	1	1	6190.891755	2	3	18	20	39	0.5	198	71	96	120	32	2	2	2	4
21642	2	19	3	4	1	2	40406.78309	2	3	11	17	41	0.5	200	87	29	131	24.76	2	2	2	4
21760	2	19	3	4	1	2	34974.11965	2	3	35	29	41	1.5	182	87	133	71	22.62	2	2	2	4
21780	2	19	4	4	3	2	5646.526643	2	3	14	21	83	0.5	107	88	91	30	19.43	2	2	2	4
21811	2	19	1	4	3	2	3878.987705	2	3	91	82	86	0.7	200	123	83	271	47.24	2	2	2	4
21882	2	19	5	4	1	2	13493.83062	2	3	14	18	56	0.5	129	82	117	32	21.34	2	1	2	4
22013	2	19	1	4	3	2	4321.546063	2	3	24	33	61	0.7	138	80	101	46	23.28	2	1	2	4
22019	2	19	1	4	1	2	5782.010635	2	3	19	26	105	0.6	140	71	77	51	29.13	2	2	2	4
22114	2	19	4	4	3	2	5091.880325	2	3	17	19	63	1.1	177	98	93	41	23.7	2	2	2	4
22171	2	19	4	4	1	2	5302.984718	2	3	36	31	66	0.4	194	75	42	80	24.92	2	2	2	4
22214	2	19	4	4	1	2	5627.641951	2	3	14	18	93	0.8	183	85	112	73	26.12	2	2	2	4
22538	2	19	2	4	1	2	7440.754384	2	3	18	27	70	0.8	187	68	79	78	23.59	2	3	2	4
22779	2	19	4	4	2	1	4812.278836	2	3	11	17	43	0.7	170	77	110	57	22.06	2	2	2	4
22860	2	19	3	4	2	2	17520.87077	2	3	19	19	59	0.9	170	92	43	50	32.18	2	2	2	4
22877	2	19	1	4	1	2	6805.162077	2	3	14	18	81	0.8	123	84	39	50	20.04	2	2	2	4
22903	2	19	1	4	4	2	4144.81052	2	3	15	20	63	1.1	181	78	124	51	25.56	2	2	2	4
22931	2	19	3	4	2	2	36819.31877	2	3	16	21	49	1	189	78	125	61	20.53	2	2	2	4
22967	2	19	4	4	2	2	5843.302883	2	3	12	19	76	1	171	75	75	26	19.58	2	2	2	4
23085	2	19	1	4	3	2	4316.802531	2	3	19	21	97	0.5	204	92	26	102	29.16	2	1	2	4
23100	2	19	4	4	3	2	5646.526643	2	3	17	15	48	0.5	141	85	59	43	36.99	2	2	2	4
23104	2	19	4	4	4	2	8073.434786	2	3	10	16	61	0.7	138	89	119	33	25.53	2	2	2	4
23125	2	19	3	4	2	1	7506.896054	2	3	9	18	66	0.6	303	79	55	185	38.5	2	2	2	4
23173	2	19	1	4	1	2	4144.81052	2	3	13	19	86	0.7	127	83	78	62	24.51	2	2	2	4
23249	2	19	4	4	3	2	5216.850141	2	3	16	20	51	0.5	209	84	86	78	34.29	2	2	2	4
23370	2	19	3	4	1	2	40406.78309	2	3	17	22	58	0.4	209	76	52	184	26.54	1	2	2	4
23626	2	19	1	4	2	2	3398.846205	2	3	30	29	69	0.7	193	80	42	74	24.02	2	2	2	4
23648	2	19	4	4	1	2	6440.976705	2	3	8	16	59	0.8	170	88	67	81	20.45	2	2	2	4
23718	2	19	1	4	2	2	5894.612222	2	3	15	23	50	0.4	163	94	56	143	26.42	2	2	2	4
23813	2	19	3	4	1	2	23984.57019	2	3	12	14	58	0.5	194	78	29	58	25.4	2	3	2	4
23970	2	19	4	4	2	2	6893.109035	2	3	17	18	45	0.7	177	82	59	47	27.84	2	2	2	4
23982	2	19	1	4	1	2	4909.730875	2	3	13	17	41	0.5	189	84	87	74	25.08	2	2	2	4
24007	2	19	4	4	1	2	6447.091428	2	3	12	30	66	0.7	192	89	91	50	25.25	2	2	2	4
24021	2	19	1	4	1	1	3397.43768	2	3	18	19	80	0.6	209	68	126	268	29.3	2	1	2	4
24026	2	19	3	4	1	1	16642.29109	2	3	10	16	82	0.4	297	70	118	142	22.53	2	3	2	4
24083	2	19	4	4	2	2	7052.32376	2	3	21	16	70	1	142	88	48	99	50.75	2	3	2	4
24112	2	19	3	4	1	1	17685.33285	2	3	14	15	153	0.7	251	77	94	198	42.95	2	3	2	4
24149	2	19	3	4	3	2	35474.80801	2	3	12	17	50	0.7	154	87	125	55	24.42	2	2	2	4
24155	2	19	4	4	1	2	5611.097042	2	3	11	18	97	0.6	178	85	50	44	21.77	2	3	2	4
24354	2	19	1	4	1	2	3883.250143	2	3	13	21	57	0.4	191	83	42	147	24.1	2	2	2	4
24396	2	19	5	4	1	2	16334.743	2	3	12	15	57	1.1	152	91	108	95	22.39	2	2	2	4
24443	2	19	1	4	1	2	3463.600975	2	3	16	15	87	0.6	226	77	38	168	28.31	2	2	2	4
24512	2	19	4	4	1	2	5953.813833	2	3	17	17	54	0.6	155	84	18	35	36.69	2	2	2	4
24559	2	19	3	4	1	2	20637.26538	2	3	27	31	91	0.4	206	90	70	138	22.74	2	3	2	4
24667	2	19	4	4	2	2	5646.526643	2	3	20	20	77	0.8	120	82	64	36	33.13	2	2	2	4
24685	2	19	3	4	3	2	30538.32048	2	3	14	16	30	0.7	160	74	106	84	20.64	2	3	2	4
24761	2	19	5	4	1	2	16334.743	2	3	14	17	43	0.9	168	80	132	56	22.66	2	2	2	4
24846	2	19	1	4	1	2	5894.612222	2	3	16	21	47	2.1	177	83	180	86	25.2	2	2	2	4
24918	2	19	3	4	1	2	19279.08187	2	3	10	16	66	0.6	152	86	28	61	20.13	2	1	2	4
24969	2	19	3	4	1	2	16037.41715	2	3	12	19	56	1	177	79	102	46	19.36	2	2	2	4
24976	2	19	4	4	1	2	8073.434786	2	3	12	17	68	1	194	70	94	35	37.58	2	3	2	4
25132	2	19	1	4	2	2	3402.581039	2	3	13	17	73	0.7	169	90	39	40	24.02	1	2	2	4
25261	2	19	3	4	2	1	5894.458218	2	3	13	20	40	0.5	288	79	73	257	31.13	2	2	2	4
25294	2	19	4	4	1	2	5318.621125	2	3	12	26	88	0.8	206	68	73	53	23.5	2	3	2	4
25312	2	19	1	4	2	2	3397.43768	2	3	13	18	54	1	180	88	122	77	24.14	2	1	2	4
25321	2	19	5	4	2	2	5860.532476	2	3	11	22	42	0.6	139	83	105	26	17.88	2	2	2	4
25443	2	19	2	4	1	1	7381.394316	2	3	11	14	137	0.2	221	71	63	244	30.08	2	3	2	4
25471	2	19	1	4	2	1	5782.010635	2	3	23	20	69	0.7	252	73	59	121	23.21	2	1	2	4
25474	2	19	3	4	2	2	34974.11965	2	3	18	30	68	0.5	201	85	117	84	19.62	2	2	2	4
25593	2	19	1	4	1	1	6418.805883	2	3	16	13	38	0.5	171	87	87	262	27.22	2	2	2	4
25717	2	19	4	4	1	2	5843.302883	2	3	16	24	69	0.5	157	90	19	62	15.09	2	3	2	4
25874	2	19	3	4	1	2	26637.06012	2	3	33	33	70	0.8	179	107	100	135	25.56	2	2	2	4
26006	2	19	3	4	2	2	20469.05898	2	3	13	23	79	0.4	211	86	51	146	37.56	2	2	2	4
26166	2	19	4	4	1	2	5316.731086	2	3	21	21	36	0.8	218	76	111	44	18.19	2	2	2	4
26323	2	19	3	4	4	2	36619.16861	2	3	13	19	51	0.9	190	80	177	73	23.23	2	3	2	4
26437	2	19	1	4	2	2	4105.008563	2	3	13	16	66	0.6	185	102	14	100	26.83	2	2	2	4
26670	2	19	3	4	1	2	40406.78309	2	3	17	24	46	0.9	228	86	103	135	21.57	2	2	2	4
26870	2	19	3	4	1	2	18364.06619	2	3	12	16	54	0.2	126	88	43	60	28.21	2	3	2	4
27038	2	19	1	4	1	1	8565.611455	2	3	14	19	87	0.8	292	79	44	216	27.64	2	2	2	4
27074	2	19	4	4	4	2	5728.223878	2	3	12	24	59	0.7	159	81	131	27	23.05	2	2	2	4
27141	2	19	3	4	3	2	30710.19287	2	3	17	23	78	1	178	100	90	118	23.16	2	2	2	4
27198	2	19	3	4	1	2	18629.84883	2	3	23	17	94	0.4	201	77	47	94	34.83	2	3	2	4
27326	2	19	3	4	1	2	22034.56593	2	3	10	19	63	0.5	145	78	30	55	18.7	2	2	2	4
27392	2	19	3	4	2	2	34889.80696	2	3	16	20	54	0.5	183	86	127	130	29.6	2	3	2	4
27424	2	19	1	4	2	2	3459.799163	2	3	27	26	62	0.8	164	82	114	65	26.11	2	2	2	4
27431	2	19	1	4	3	2	6914.473702	2	3	13	21	70	0.7	163	91	66	45	22.44	2	1	2	4
27594	2	19	3	4	1	2	21934.53197	2	3	12	21	83	1	150	96	78	99	21.88	1	3	2	4
27715	2	19	4	4	4	2	6301.540554	2	3	14	21	55	1.2	165	85	68	31	17.14	2	2	2	4
27760	2	19	4	4	2	2	5625.642099	2	3	27	26	47	0.6	229	88	101	97	42.08	2	2	2	4
27774	2	19	3	4	1	2	13847.73411	2	3	17	23	57	0.5	151	89	70	61	23.01	2	3	2	4
27969	2	19	2	4	1	2	66765.931	2	3	13	21	72	1	127	83	84	56	24.18	2	3	2	4
28056	2	19	2	4	2	1	16528.14175	2	3	21	19	71	0.5	132	114	58	97	32.8	2	2	2	4
28090	2	19	1	4	1	2	3969.497713	2	3	17	23	80	0.5	165	89	27	59	17.09	2	1	2	4
28309	2	19	4	4	1	2	5717.21642	2	3	23	25	49	0.4	199	74	65	115	36.12	1	2	2	4
28433	2	19	4	4	1	2	6447.091428	2	3	12	17	61	0.7	148	93	17	72	29.41	2	3	2	4
28442	2	19	1	4	1	2	5541.761561	2	3	16	23	73	0.7	159	83	56	59	29.05	2	1	2	4
28449	2	19	3	4	2	2	45671.22526	2	3	14	18	51	0.6	174	93	67	74	22.09	2	2	2	4
28673	2	19	1	4	1	2	3166.865571	2	3	17	21	61	0.9	195	86	47	58	18.8	2	1	2	4
28880	2	19	3	4	2	2	38278.16198	2	3	19	18	38	0.6	184	93	73	66	22.59	2	2	2	4
28955	2	19	4	4	1	2	6440.976705	2	3	11	19	37	0.8	177	93	107	36	24.42	2	2	2	4
29011	2	19	3	4	2	2	19388.84902	2	3	11	21	54	0.3	196	89	28	173	21.31	2	2	2	4
29039	2	19	4	4	3	2	6446.093639	2	3	23	26	80	0.4	182	79	44	87	42.77	2	2	2	4
29094	2	19	4	4	1	2	5625.642099	2	3	12	20	82	0.5	189	84	65	49	26.61	2	3	2	4
29157	2	19	4	4	2	2	6383.954813	2	3	19	26	64	0.5	157	83	51	42	35.16	2	2	2	4
29182	2	19	2	4	1	2	17819.46397	2	3	25	21	79	0.7	143	99	59	72	29.02	2	3	2	4
29213	2	19	3	4	1	2	34974.11965	2	3	13	20	58	0.5	150	88	30	105	20.07	2	2	2	4
29236	2	19	1	4	2	2	3459.799163	2	3	16	20	117	0.6	199	71	89	149	28.48	2	1	2	4
29294	2	19	1	4	1	2	3170.345492	2	3	16	24	94	1.8	172	73	131	77	18.87	2	2	2	4
29403	2	19	4	4	1	2	6440.976705	2	3	10	15	42	0.7	246	77	113	115	20.51	2	2	2	4
29415	2	19	3	4	4	2	17520.87077	2	3	15	19	47	0.5	172	78	77	59	18.02	2	2	2	4
29422	2	19	4	4	4	2	6440.976705	2	3	14	18	80	0.7	178	90	57	51	23.3	2	2	2	4
29526	2	19	4	4	4	2	5843.302883	2	3	43	31	44	0.6	128	81	50	26	26.92	2	2	2	4
29558	2	19	4	4	1	2	6301.540554	2	3	15	17	46	0.6	191	86	54	39	22.32	2	2	2	4
29589	2	19	3	4	3	2	39297.31442	2	3	14	19	58	1.4	145	84	120	38	21.17	2	2	2	4
29620	2	19	4	4	1	2	6267.345543	2	3	15	16	62	0.5	186	65	65	236	25.29	1	3	2	4
29683	2	19	4	4	2	2	5953.813833	2	3	15	23	56	0.6	138	99	65	58	39.47	2	2	2	4
29829	2	19	1	4	1	2	5888.142018	2	3	16	22	75	1	151	84	97	71	20.37	2	2	2	4
30307	2	19	1	4	2	1	5962.53971	2	3	15	24	101	0.4	324	86	118	277	33.21	2	2	2	4
30356	2	19	1	4	2	2	7359.56831	2	3	16	20	95	0.7	185	74	101	89	22.47	2	2	2	4
30408	2	19	4	4	1	2	6143.886305	2	3	18	24	37	0.7	170	76	101	62	31.06	2	2	2	4
30569	2	19	4	4	2	1	6013.13574	2	3	11	16	53	0.7	175	82	24	40	34.57	2	2	2	4
30638	2	19	3	4	1	2	34974.11965	2	3	17	22	49	0.6	215	80	88	147	33.55	2	2	2	4
30701	2	19	1	4	3	2	8425.165496	2	3	16	20	62	1.4	171	79	114	44	17.47	2	2	2	4
30848	2	19	3	4	2	1	6068.487908	2	3	17	17	99	0.6	194	88	46	197	31.74	2	3	2	4
30938	2	19	1	4	2	2	3463.600975	2	3	16	22	91	0.6	141	84	107	81	16.57	2	2	2	4
30993	2	19	1	4	2	2	6213.200231	2	3	31	24	63	0.7	182	82	91	56	24.78	2	1	2	4
31032	2	19	1	4	1	2	3463.600975	2	3	27	19	78	0.6	128	92	62	96	44.07	2	3	2	4
31049	2	19	1	4	1	2	6094.51283	2	3	25	24	52	0.5	187	87	50	105	21.8	2	2	2	4
31115	2	19	1	4	4	2	4140.260981	2	3	13	20	64	0.5	128	77	38	57	22.53	2	1	2	4
31370	2	19	1	4	1	2	4071.809413	2	3	15	13	77	0.4	182	95	37	126	31.99	2	2	2	4
31378	2	19	1	4	2	2	2898.410046	2	3	185	128	57	0.8	186	90	79	169	27.38	2	1	2	4
31394	2	19	4	4	1	1	5917.976884	2	3	23	23	56	0.6	153	74	75	63	39.26	2	2	2	4
31430	2	19	3	4	1	2	39956.68521	2	3	16	23	56	0.5	174	81	35	105	23.65	2	3	2	4
31443	2	19	1	4	2	2	4703.878704	2	3	61	48	44	0.4	196	111	29	488	33.77	2	2	2	4
31492	2	19	2	4	4	2	13956.43001	2	3	41	25	86	0.5	142	87	33	129	21.68	2	1	2	4
31544	2	19	1	4	1	2	4607.498806	2	3	18	20	76	0.3	188	80	37	86	31.26	2	3	2	4
31571	2	19	1	4	2	2	4831.912092	2	3	22	16	106	0.7	196	331	103	204	22.29	2	2	1	4
31588	2	19	3	4	2	2	33948.80744	2	3	18	15	53	0.9	188	84	153	115	23.7	2	3	2	4
31737	2	19	1	4	1	2	5805.301526	2	3	33	31	70	1	168	98	67	81	22.75	2	1	2	4
31788	2	19	1	4	2	2	4530.811619	2	3	21	21	71	0.3	178	88	24	407	35.89	2	2	2	4
31970	2	19	3	4	2	2	31470.50343	2	3	11	18	38	0.7	192	79	96	72	20.01	2	3	2	4
32006	2	19	4	4	3	2	4858.638746	2	3	10	15	74	0.7	158	71	119	42	21.93	2	2	2	4
32031	2	19	4	4	1	2	4556.667672	2	3	15	20	52	1.1	174	80	99	48	29.11	2	2	2	4
32073	2	19	1	4	1	2	4381.379364	2	3	17	17	77	0.4	187	90	23	167	35.9	2	2	2	4
32097	2	19	1	4	4	2	5435.668506	2	3	13	19	110	0.6	229	88	33	119	26.02	2	2	2	4
32111	2	19	1	4	2	2	4602.117339	2	3	18	20	71	0.6	141	92	50	29	29.84	2	1	2	4
32152	2	19	3	4	2	2	16747.22962	2	3	25	25	77	0.7	161	86	59	113	27.34	2	2	2	4
32242	2	19	4	4	2	2	7421.04078	2	3	14	19	61	0.5	134	78	37	34	24.63	2	2	2	4
32257	2	19	1	4	1	2	3859.150949	2	3	18	21	91	0.4	152	94	47	150	29.17	2	2	2	4
32423	2	19	1	4	3	1	3842.095535	2	3	16	29	79	0.5	199	92	70	196	20.99	2	1	2	4
32498	2	19	1	4	3	2	3688.600657	2	3	17	20	66	0.5	183	82	46	60	20.28	2	3	2	4
32606	2	19	1	4	4	2	4020.305498	2	3	15	16	101	0.5	167	78	36	197	26.07	2	2	2	4
32648	2	19	1	4	1	1	3497.209099	2	3	26	23	88	0.2	177	91	23	105	37	2	2	2	4
32739	2	19	1	4	2	2	4381.379364	2	3	17	18	53	0.4	145	84	37	66	26.27	2	2	2	4
32803	2	19	3	4	1	2	20315.09512	2	3	12	19	59	0.9	126	77	160	43	19.77	2	2	2	4
32827	2	19	3	4	4	2	37023.70692	2	3	17	21	57	0.7	190	85	90	118	26.41	2	2	2	4
32899	2	19	4	4	1	2	7421.04078	2	3	56	44	86	0.5	180	79	143	63	51.7	2	2	2	4
32913	2	19	1	4	1	2	4642.403573	2	3	13	18	48	0.5	180	97	88	57	22.87	2	2	2	4
33017	2	19	5	4	2	1	6260.55811	2	3	22	34	129	0.4	276	75	105	321	30.9	2	3	2	4
33051	2	19	5	4	3	2	7405.968046	2	3	12	20	40	1.3	184	85	133	65	23.42	2	2	2	4
33063	2	19	1	4	2	2	5805.301526	2	3	12	20	55	0.4	139	90	52	74	21.56	2	2	2	4
33085	2	19	3	4	2	2	39896.08854	2	3	20	21	64	0.8	152	88	133	66	24.28	2	2	2	4
33106	2	19	1	4	2	2	3891.860949	2	3	15	23	80	0.7	126	77	115	79	19.91	2	2	2	4
33282	2	19	4	4	1	2	3995.511226	2	3	10	20	67	0.4	137	96	19	85	24.03	2	3	2	4
33349	2	19	5	4	4	2	7773.462949	2	3	15	21	43	0.5	185	92	101	41	29.01	2	2	2	4
33842	2	19	1	4	1	3	5192.745913	2	3	17	20	55	0.5	154	83	74	66	19.19	2	1	2	4
33914	2	19	3	4	1	2	18221.79181	2	3	16	23	55	0.4	124	88	67	85	26.8	2	2	2	4
34045	2	19	3	4	1	2	22314.36743	2	3	24	25	82	0.6	144	80	42	104	21.53	2	3	2	4
34099	2	19	4	4	2	2	4556.667672	2	3	14	17	96	0.5	147	95	83	48	28.06	2	2	2	4
34116	2	19	4	4	1	3	5706.865606	1	3	25	23	51	0.6	165	80	68	45	35.18	2	3	2	4
34175	2	19	4	4	3	1	7773.462949	2	3	20	26	50	0.6	176	71	68	72	19.22	2	2	2	4
34282	2	19	1	4	2	2	5435.668506	2	3	15	26	77	0.5	228	75	88	132	18.78	2	2	2	4
34364	2	19	1	4	1	2	4144.840414	2	3	14	19	98	1.1	145	81	82	55	23.03	2	2	2	4
34397	2	19	1	4	2	3	4898.223163	2	3	22	19	78	0.8	149	87	103	135	33.6	2	3	2	4
34425	2	19	4	4	1	2	7421.04078	2	3	14	20	46	0.4	231	79	71	82	30.32	1	2	2	4
34793	2	19	1	4	1	2	6665.344207	2	3	18	19	66	0.5	150	81	91	85	20.97	2	1	2	4
34832	2	19	5	4	3	2	28308.86365	2	3	17	18	55	0.4	174	92	34	70	25.41	2	2	2	4
35137	2	19	1	4	1	2	4206.339654	2	3	19	27	76	0.8	148	82	74	30	24.04	2	2	2	4
35167	2	19	1	4	1	2	5595.534559	2	3	13	23	115	0.3	204	80	78	57	19.08	2	2	2	4
35335	2	19	4	4	1	2	5926.317912	2	3	18	30	54	1.7	147	85	125	46	22.92	2	2	2	4
35351	2	19	4	4	1	2	7421.04078	2	3	14	17	46	0.6	151	89	67	40	21.24	2	3	2	4
35389	2	19	4	4	2	2	7421.04078	2	3	11	16	104	0.6	148	71	71	61	40.85	2	2	2	4
35487	2	19	3	4	2	2	41224.04813	2	3	19	21	64	1.1	139	91	172	69	29.16	2	2	2	4
35492	2	19	1	4	4	1	4835.589346	2	3	14	16	55	0.4	220	79	104	115	37.7	2	2	2	4
35794	2	19	4	4	1	2	5926.317912	2	3	16	21	74	0.5	158	88	45	109	30.61	2	3	2	4
35859	2	19	1	4	4	1	4573.808532	2	3	14	21	168	0.5	320	92	63	179	28.25	2	1	2	4
35938	2	19	1	4	1	2	5784.132836	2	3	15	20	66	0.4	229	93	69	49	21.4	2	2	2	4
35985	2	19	3	4	3	2	42490.83862	2	3	12	21	54	0.6	163	83	79	91	27	2	2	2	4
36083	2	19	1	4	3	2	4602.117339	2	3	16	17	75	0.7	175	90	55	82	29.53	2	2	2	4
36202	2	19	1	4	1	2	2718.052415	2	3	72	50	109	0.6	180	93	15	100	32.89	2	3	2	4
36287	2	19	4	4	1	2	8685.128249	2	3	15	23	90	0.3	203	96	75	62	25.56	2	3	2	4
36375	2	19	1	4	2	2	4764.806516	2	3	15	19	66	0.8	127	99	78	109	25.12	2	2	2	4
36452	2	19	3	4	2	2	16747.22962	2	3	14	22	39	0.5	138	80	79	81	20.61	2	2	2	4
36536	2	19	3	4	3	2	34943.11654	2	3	17	19	54	0.5	170	93	109	73	31.78	2	3	2	4
36604	2	19	1	4	1	2	2867.830658	2	3	16	21	74	0.6	203	89	86	82	28	2	2	2	4
36672	2	19	3	4	3	2	28708.23076	2	3	47	19	68	0.3	217	152	24	184	24.91	2	2	2	4
36685	2	19	4	4	1	2	7421.04078	2	3	17	34	69	1	164	77	102	60	23.66	2	2	2	4
36771	2	19	2	4	2	2	19138.9825	2	3	17	23	44	0.8	153	93	85	97	20.9	2	2	2	4
36817	2	19	4	4	1	1	6339.352691	2	3	16	26	74	1.1	238	69	135	114	25.35	2	2	2	4
36961	2	19	5	4	1	2	7421.04078	2	3	16	25	59	1.2	130	81	95	21	22.08	2	2	1	4
37152	2	19	3	4	2	2	32630.61354	2	3	12	20	49	1.2	196	81	136	108	20.06	2	2	2	4
37234	2	19	1	4	2	2	4898.223163	2	3	45	32	72	0.4	235	101	55	166	37.69	2	2	2	4
37282	2	19	1	4	2	2	4835.589346	2	3	18	24	55	0.4	147	57	50	86	27.59	2	2	2	4
37421	2	19	4	4	4	2	5282.947335	2	3	17	19	36	0.3	169	79	58	61	35.82	2	2	2	4
37555	2	19	4	4	3	2	6346.517636	2	3	13	17	52	0.8	118	90	71	26	18.73	2	2	2	4
37584	2	19	1	4	1	2	3842.095535	2	3	12	18	69	0.6	149	106	67	108	30.28	2	1	2	4
37598	2	19	2	4	1	2	19285.74304	2	3	24	28	46	0.4	152	77	38	67	19.25	2	2	2	4
37721	2	19	4	4	3	2	7421.04078	2	3	11	18	55	0.4	236	90	88	98	39.54	2	2	2	4
37776	2	19	3	4	1	2	19456.5424	2	3	11	18	49	0.3	187	85	75	163	24.99	2	2	2	4
37862	2	19	4	4	3	2	7042.26834	2	3	18	23	53	0.3	148	82	54	55	36.06	2	3	2	4
37934	2	19	3	4	3	2	33948.80744	2	3	17	18	56	0.5	158	91	24	43	28.38	2	2	2	4
38064	2	19	4	4	1	2	7421.04078	2	3	19	18	72	0.6	178	82	32	122	40.13	2	2	2	4
38380	2	19	2	4	3	2	42511.30097	2	3	43	39	116	1.1	219	91	82	538	40.6	2	2	2	4
38437	2	19	4	4	2	2	7500.8455	2	3	14	16	63	1	114	74	104	28	21.43	2	2	2	4
38502	2	19	1	4	1	2	3933.332214	2	3	21	18	81	0.5	173	90	74	71	49.17	2	2	2	4
38561	2	19	4	4	1	1	4787.330006	2	3	16	15	69	0.4	180	81	69	120	29.6	2	2	2	4
38564	2	19	5	4	3	2	18221.79181	2	3	11	15	43	0.7	149	85	146	62	22.09	2	2	2	4
38567	2	19	4	4	1	2	6346.517636	2	3	10	16	48	0.6	137	85	78	82	19.14	2	3	2	4
38709	2	19	4	4	2	2	6346.517636	2	3	15	17	49	0.6	209	93	70	104	26.39	2	2	2	4
38719	2	19	4	4	1	2	7421.04078	2	3	16	19	55	0.8	178	89	85	86	23.41	2	2	2	4
38753	2	19	4	4	3	2	5635.221296	2	3	11	16	55	0.7	146	81	20	29	23.9	2	3	2	4
38815	2	19	3	4	3	2	37530.54893	2	3	18	21	62	1	148	75	93	29	20.41	2	3	2	4
38841	2	19	1	4	3	2	4898.223163	2	3	16	18	74	0.3	160	92	72	70	27.57	2	3	2	4
38907	2	19	3	4	2	2	37023.70692	2	3	16	26	43	0.4	209	81	66	105	39.56	2	3	2	4
39072	2	19	4	4	1	2	7421.04078	2	3	25	27	62	0.8	227	85	155	68	31.08	2	3	2	4
39094	2	19	5	4	3	2	39491.88288	2	3	13	17	56	0.6	173	80	245	119	19.38	2	3	2	4
39095	2	19	4	4	1	1	6713.884324	2	3	17	16	62	0.6	178	84	69	113	27.89	2	3	2	4
39169	2	19	4	4	1	2	6659.491266	2	3	17	17	79	0.5	186	80	59	61	27.72	2	2	2	4
39301	2	19	1	4	2	2	4835.589346	2	3	11	15	87	0.6	137	112	61	60	22.02	2	1	2	4
39421	2	19	1	4	2	1	1610.442154	2	3	29	30	60	0.4	264	73	129	200	22.9	2	2	2	4
39466	2	19	4	4	2	2	7421.04078	2	3	13	14	41	0.6	166	65	34	30	26.39	2	2	2	4
39501	2	19	1	4	1	3	6220.123389	2	3	28	29	107	0.4	148	89	35	198	29.35	2	3	2	4
39503	2	19	4	4	1	2	7421.04078	2	3	13	21	110	0.8	176	73	135	48	24.97	2	2	2	4
39710	2	19	1	4	1	2	6149.594044	2	3	12	15	32	0.7	186	98	172	156	21.31	2	3	2	4
39798	2	19	1	4	2	2	3019.022478	2	3	15	24	86	0.4	189	113	84	208	21.59	2	2	2	4
40081	2	19	1	4	4	2	3624.44669	2	3	14	18	44	0.6	209	81	82	85	36.82	2	3	2	4
40157	2	19	3	4	2	1	22314.36743	2	3	16	21	36	0.4	143	75	99	86	20.67	2	2	2	4
40209	2	19	4	4	1	2	5706.865606	2	3	11	16	76	0.5	143	81	29	75	33.4	2	3	2	4
40219	2	19	5	4	2	2	6713.884324	2	3	20	23	88	0.5	110	93	54	123	36.04	2	2	2	4
40445	2	19	4	4	2	2	7421.04078	2	3	21	24	81	0.6	135	81	61	43	43.72	2	2	2	4
40464	2	19	4	4	1	2	7421.04078	2	3	13	23	60	0.7	194	69	51	64	39.62	2	2	2	4
40678	2	19	3	4	3	2	37530.54893	2	3	12	19	41	1	214	76	189	87	21.91	2	2	2	4
41198	2	19	3	4	1	2	19586.3274	2	3	25	24	59	0.4	182	88	90	148	22.08	2	2	2	4
41217	2	19	3	4	3	2	38683.84039	2	3	11	17	43	0.7	159	79	119	74	21.82	2	2	2	4
41402	2	19	3	4	1	2	18162.57616	2	3	23	29	73	0.8	133	68	103	69	18.1	2	3	2	4
41404	2	19	3	4	2	2	49758.51272	2	3	14	18	42	0.4	225	85	126	125	27.43	2	2	2	4
41823	2	19	4	4	2	3	14624.513	2	3	18	20	42	0.5	163	77	56	86	21.87	2	2	2	1
41911	2	19	2	4	2	3	12717.17189	2	3	18	18	40	0.9	152	89	108	54	22.55	2	2	2	1
42501	2	19	4	4	2	3	14985.75802	2	3	11	16	62	0.8	116	88	37	46	38.78	2	2	2	1
42804	2	19	3	4	3	3	62691.3974	2	3	11	13	51	0.7	158	82	71	77	24.21	2	1	2	1
42860	2	19	1	4	1	3	16301.84471	2	3	14	17	39	0.6	173	96	56	78	17.31	2	1	2	1
42956	2	19	2	4	2	3	11027.55931	2	3	17	21	58	1.1	132	81	79	46	25.2	2	2	2	3
43359	2	19	3	4	3	3	30136.91617	2	3	21	23	42	0.7	179	92	67	64	21.83	2	2	2	2
43808	2	19	1	4	2	3	12370.59236	2	3	22	29	61	0.7	265	84	34	85	17.23	2	2	2	3
43817	2	19	4	4	3	3	12860.5621	2	3	26	17	62	0.8	146	85	57	43	25.4	2	2	2	1
44043	2	19	4	4	1	3	14589.947	2	3	17	26	56	1	182	78	82	57	17.43	2	3	2	1
44079	2	19	2	4	2	3	13453.35663	2	3	11	19	74	0.9	165	86	89	61	22.44	2	2	2	1
44421	2	19	2	4	3	3	11027.55931	2	3	16	20	68	0.7	177	84	52	98	19.67	2	1	2	1
44468	2	19	1	4	1	3	17044.6108	2	3	54	41	115	0.7	131	91	64	43	21.5	2	2	2	1
44477	2	19	4	4	1	3	17046.87349	2	3	12	18	102	0.4	224	89	23	68	43.57	2	2	2	1
44900	2	19	5	4	1	3	30384.58114	2	3	20	30	37	1	186	79	88	65	17.49	2	2	2	2
45213	2	19	5	4	2	3	14884.45557	2	3	13	19	38	1	168	83	109	64	18.62	2	2	2	2
45265	2	19	3	4	2	3	30136.91617	2	3	14	19	45	0.5	123	78	155	39	23.55	2	2	2	2
45297	2	19	4	4	3	3	14589.947	2	3	13	19	68	0.9	146	67	138	60	23.65	2	3	2	1
45464	2	19	1	4	3	3	17044.6108	2	3	9	21	52	1	123	102	88	74	18.71	2	1	2	1
45515	2	19	5	4	2	3	14884.45557	2	3	17	18	49	0.4	164	73	61	225	30.74	2	3	2	2
45540	2	19	2	4	4	3	12356.67393	2	3	13	18	31	0.1	134	92	48	137	22.51	2	3	2	1
45714	2	19	1	4	3	3	11984.78648	2	3	34	21	94	0.5	156	113	21	171	35.65	2	2	2	1
45822	2	19	1	4	1	3	16427.791	2	3	15	22	58	0.5	140	81	98	99	28.13	2	3	2	2
46160	2	19	3	4	1	3	26621.58203	2	3	22	23	85	0.6	179	80	57	115	24.58	2	3	2	2
46226	2	19	1	4	4	3	16427.28183	2	3	49	47	161	0.8	175	89	70	55	23.41	2	2	2	1
46227	2	19	3	4	1	3	24689.9185	2	3	16	16	52	0.7	173	83	75	126	25.22	2	2	2	3
46680	2	19	5	4	1	3	30384.58114	2	3	16	25	39	1	171	77	83	48	30.81	2	1	2	2
46699	2	19	1	4	1	3	16054.84706	2	3	19	21	68	0.7	226	88	23	166	23.49	2	2	2	2
46930	2	19	1	4	1	3	16427.28183	2	3	11	21	58	0.7	233	57	81	124	22.66	2	2	2	2
46994	2	19	3	4	1	3	32338.63011	2	3	13	16	43	0.7	177	72	127	63	30.59	2	2	2	2
47052	2	19	1	4	1	3	14084.7152	2	3	14	17	102	0.5	206	82	40	126	33.92	2	1	2	1
47056	2	19	1	4	1	3	12370.59236	2	3	16	23	77	1.3	168	86	80	99	24.77	2	2	2	3
47164	2	19	4	4	1	3	15977.52929	2	3	16	20	46	1.7	187	91	78	70	20.06	2	2	2	2
47197	2	19	4	4	2	3	15977.52929	2	3	10	22	57	1.1	137	87	81	32	19.47	2	2	2	2
47473	2	19	4	4	1	3	12903.89849	2	3	11	23	84	0.6	187	93	66	56	20.85	2	2	2	1
48116	2	19	3	4	4	3	76905.95563	2	3	14	17	38	0.9	166	78	143	55	17.66	2	2	2	2
48499	2	19	3	4	1	3	42831.99092	2	3	25	16	77	0.6	239	77	51	220	27.55	2	3	2	2
48615	2	19	3	4	2	3	69063.61514	2	3	25	21	28	0.4	160	89	60	250	31.69	2	3	2	1
48720	2	19	5	4	4	3	24582.25158	2	3	11	16	54	0.8	176	87	91	135	22.76	2	2	2	1
49030	2	19	1	4	2	3	13201.18612	2	3	13	18	60	0.6	148	82	52	89	20.53	2	2	2	2
49115	2	19	2	4	4	3	13201.18612	2	3	17	21	88	0.8	208	91	110	110	28.38	2	2	2	1
50019	2	19	2	4	1	3	13158.15702	2	3	22	23	119	0.4	188	70	34	139	43.7	2	2	2	1
50069	2	19	1	4	1	3	16427.791	2	3	16	24	48	0.6	213	78	162	117	28.3	1	1	2	3
50150	2	19	3	4	3	3	93151.34553	2	3	42	29	52	0.7	142	77	52	71	32.2	2	2	2	2
50271	2	19	2	4	3	3	22198.03844	2	3	22	24	52	0.6	176	80	67	33	19.93	2	2	2	2
50273	2	19	3	4	2	3	75459.06269	2	3	14	21	45	1	159	82	123	64	24.97	2	3	2	1
50295	2	19	1	4	2	3	12370.59236	2	3	19	24	82	0.7	136	87	127	42	19.44	2	2	2	1
50626	2	19	2	4	1	3	10680.24854	2	3	15	21	66	0.8	137	73	133	90	18.9	2	2	2	1
50707	2	19	4	4	4	3	15977.52929	2	3	25	24	82	0.5	130	81	42	90	34.75	2	2	2	1
50852	2	19	5	4	2	3	32418.1606	2	3	13	19	80	0.6	150	87	63	80	20.46	1	3	2	1
50874	2	19	4	4	2	3	12395.15696	2	3	11	19	41	0.6	242	86	25	72	18.59	2	1	2	3
51040	2	19	1	4	1	3	8659.797388	2	3	24	20	59	0.9	141	90	87	336	22.28	2	2	2	1
51651	2	19	4	4	1	3	18878.31717	2	3	16	20	59	0.4	182	76	63	81	40.65	2	2	2	1
51842	2	19	1	4	1	3	15924.21939	2	3	15	19	80	0.8	119	79	68	55	24.85	2	2	2	1
52292	2	19	4	4	1	3	20385.35053	2	3	16	18	52	0.3	120	76	46	45	30.48	2	2	2	1
52306	2	19	4	4	2	3	22930.0227	2	3	11	15	56	0.8	168	83	136	55	19.11	2	3	2	1
52529	2	19	3	4	2	3	23175.47216	2	3	15	15	38	0.6	199	88	68	123	31.5	1	2	2	1
52777	2	19	1	4	2	3	12675.22062	1	3	30	23	49	0.8	162	79	122	80	20.7	2	1	2	1
52804	2	19	3	4	1	3	19125.11117	2	3	17	18	54	0.5	154	88	75	77	21.5	2	3	2	2
52855	2	19	3	4	1	3	40704.38676	2	3	14	19	54	0.5	197	84	69	85	25.15	2	2	2	3
53007	2	19	4	4	2	3	11666.74129	2	3	11	20	57	0.5	165	89	129	61	15.95	2	2	2	1
53406	2	19	1	4	2	3	9633.280416	2	3	54	35	63	0.8	198	97	64	155	34.2	2	2	2	2
53437	2	19	1	4	2	3	12251.72253	2	3	23	24	64	0.6	152	84	50	82	25.37	2	2	2	1
53547	2	19	3	4	1	3	71651.75778	2	3	14	15	71	0.5	138	87	21	97	30.29	2	2	2	3
53650	2	19	3	4	3	3	56943.04682	2	3	26	25	42	0.4	187	83	21	107	27.94	2	3	2	1
53680	2	19	3	4	2	3	16192.91176	2	3	16	18	87	0.6	208	87	49	56	16.44	2	3	2	1
54185	2	19	4	4	4	3	13359.58814	2	3	14	18	60	0.7	145	73	52	22	25.23	2	2	2	1
54246	2	19	1	4	1	3	12251.72253	2	3	17	23	57	0.5	154	87	59	85	25.17	2	2	2	1
54338	2	19	4	4	1	3	14184.44293	2	3	12	23	54	1	109	79	88	40	19.24	2	2	2	2
54522	2	19	2	4	1	3	14130.28445	2	3	21	20	50	0.5	129	85	31	27	39.94	2	3	2	3
54685	2	19	4	4	4	3	17444.47212	2	3	10	19	53	1	168	90	107	60	21.77	2	2	2	1
54741	2	19	3	4	2	3	21514.05467	2	3	12	20	72	0.3	166	105	58	113	26.8	2	2	2	2
54844	2	19	1	4	2	3	12042.35367	2	3	10	18	68	0.8	133	65	54	111	31.33	2	2	2	1
55085	2	19	3	4	1	3	40704.38676	2	3	22	26	72	0.4	144	97	54	44	26.84	2	2	2	1
55321	2	19	2	4	1	3	12288.15501	2	3	19	19	66	0.5	140	91	51	56	21.6	2	2	2	1
55348	2	19	3	4	1	3	27067.4074	2	3	31	24	73	0.6	234	92	64	120	35.77	1	2	2	1
55749	2	19	1	4	1	3	15391.3132	2	3	15	19	22	0.6	143	78	100	81	22.18	2	2	2	1
56452	2	19	4	4	2	3	18669.23905	2	3	14	21	55	0.7	125	66	102	45	22.17	2	2	2	1
56534	2	19	4	4	1	3	12782.87022	2	3	37	28	116	0.9	148	79	112	65	19.69	2	2	2	3
56559	2	19	2	4	1	3	14564.74169	2	3	13	19	57	0.9	123	73	138	56	29.68	2	2	2	1
56629	2	19	2	4	3	3	10423.60032	2	3	12	18	60	0.6	127	89	74	77	16.36	2	1	2	1
56799	2	19	4	4	1	3	13272.4116	2	3	13	18	74	0.4	162	78	51	56	28.13	2	2	2	1
56937	2	19	3	4	3	3	64172.20182	2	3	12	20	63	0.4	137	85	52	96	22.95	2	2	2	1
57068	2	19	1	4	4	3	9384.390575	2	3	13	19	54	0.5	178	91	54	61	23.57	2	2	2	2
57221	2	19	5	4	2	3	14677.50064	2	3	14	21	68	0.5	150	80	99	56	16.9	2	2	2	1
57236	2	19	3	4	3	3	43064.8334	2	3	17	22	76	1.4	170	101	177	46	19.67	2	2	2	2
57292	2	19	3	4	1	3	24063.58663	2	3	23	24	61	0.6	164	76	122	146	35.26	2	2	2	1
57317	2	19	4	4	1	3	12782.87022	2	3	24	24	81	0.5	217	92	53	78	33.95	2	2	2	1
57660	2	19	1	4	1	3	20268.9654	2	3	15	19	54	0.8	182	90	96	59	26.35	2	2	2	1
58157	2	19	1	4	1	3	10276.77998	2	3	18	18	78	0.6	151	97	70	156	30.26	2	1	2	1
58232	2	19	3	4	2	3	73206.44072	2	3	14	17	61	0.6	154	83	104	62	25.89	2	2	2	1
58369	2	19	3	4	2	3	13165.66978	2	3	19	21	155	1	272	86	80	258	49.21	2	2	2	1
58400	2	19	5	4	2	3	16637.97296	2	3	11	17	68	0.5	156	88	36	51	16.04	2	2	2	1
58548	2	19	1	4	3	3	14485.18241	2	3	13	20	28	1	170	84	101	37	23.95	2	2	2	1
58612	2	19	4	4	4	3	21263.40895	2	3	12	21	66	0.6	197	85	91	144	46.45	2	2	2	2
58739	2	19	3	4	3	3	74236.48991	2	3	17	27	47	0.8	124	56	97	61	15.97	2	2	2	1
58795	2	19	1	4	3	3	11043.1553	2	3	24	23	45	0.6	186	83	78	44	22.93	2	1	2	2
59001	2	19	3	4	3	3	62809.37874	2	3	26	20	72	0.5	201	87	118	154	23.34	2	3	2	1
59475	2	19	1	4	3	3	15018.22278	2	3	30	25	61	0.6	163	86	116	164	34.33	2	1	2	1
59589	2	19	1	4	1	3	10276.77998	2	3	21	28	120	0.6	176	79	66	73	24.57	2	1	2	1
59685	2	19	3	4	3	3	56414.07651	2	3	19	19	48	1.3	176	89	106	67	20	2	1	2	1
60654	2	19	3	4	3	3	56943.04682	2	3	20	23	64	0.7	210	90	96	90	22.68	2	1	2	2
60710	2	19	1	4	1	3	9789.433725	2	3	16	19	34	0.7	150	73	90	38	23.11	2	2	2	1
60752	2	19	4	4	2	3	20385.35053	2	3	11	18	42	0.3	170	86	70	85	29.79	2	2	2	2
60942	2	19	4	4	1	3	18535.3351	2	3	7	18	60	0.8	169	75	61	82	18.64	2	3	2	1
61125	2	19	3	4	3	3	18762.89855	2	3	24	26	38	0.8	177	85	82	56	27.91	2	1	2	1
61274	2	19	2	4	2	3	10472.58347	2	3	58	40	88	0.4	171	91	23	147	35.55	2	2	2	1
61304	2	19	2	4	1	3	15924.21939	2	3	19	24	87	0.5	166	84	22	90	25.04	2	2	2	1
61766	2	19	4	4	1	3	19105.23236	2	3	11	17	61	0.7	174	89	44	43	18.99	2	3	2	1
61921	2	19	4	4	3	3	12782.87022	2	3	11	16	68	0.4	213	80	21	41	36.86	2	2	2	1
61939	2	19	4	4	4	3	18570.40557	2	3	13	19	46	0.7	144	73	81	55	50.7	2	2	2	2
61942	2	19	3	4	4	3	37742.97629	2	3	44	31	73	0.6	217	88	54	51	23.83	2	1	2	2
62032	2	19	2	4	2	3	12114.66751	2	3	343	239	93	0.5	197	102	57	245	36.93	2	2	2	1
62327	2	19	4	4	2	3	12209.74498	2	3	13	16	46	0.6	140	74	47	73	38.5	2	2	2	1
62348	2	19	4	4	2	3	11419.85965	2	1	11	19	67	0.4	139	81	55	52	22	2	2	2	2
62416	2	19	2	4	2	3	13824.00177	2	3	11	16	72	0.5	138	86	48	78	35.1	2	2	2	2
62447	2	19	1	4	2	3	17490.46402	2	3	11	16	46	1.6	146	90	160	79	19.9	2	3	2	1
62740	2	19	4	4	2	3	12857.45631	2	1	12	18	69	0.6	154	72	86	77	29.6	2	2	2	1
62755	2	19	4	4	1	3	12857.45631	2	3	19	20	54	0.9	175	77	139	64	20.8	2	2	2	3
62801	2	19	3	4	1	3	23572.28973	2	2	18	20	56	0.5	155	84	88	95	26.51	2	3	2	1
63102	2	19	1	4	1	3	16427.64089	2	3	13	19	120	0.5	284	70	81	274	32.96	2	2	2	1
63393	2	19	1	4	2	3	20502.92831	2	2	39	20	102	0.9	212	89	163	106	39.7	2	3	2	1
63479	2	19	4	4	1	3	18163.98572	2	2	21	25	56	0.5	141	61	51	65	20.1	2	2	2	1
63591	2	19	5	4	1	3	6145.01663	2	1	12	20	65	0.8	216	80	128	103	18.2	2	2	2	1
63653	2	19	2	4	1	3	12712.53897	2	1	13	7	57	0.5	161	88	37	63	30.9	2	2	2	1
63894	2	19	4	4	2	3	13775.84605	2	2	23	18	111	0.5	180	94	40	101	38.7	2	2	2	2
64054	2	19	4	4	1	3	10484.6104	2	2	12	14	54	0.5	112	81	65	36	22.6	2	3	2	1
64272	2	19	4	4	2	3	12209.74498	2	2	10	17	57	0.6	257	97	74	48	29.8	2	2	2	1
64372	2	19	4	4	2	3	13176.94653	2	2	14	23	60	0.7	159	61	30	42	22.9	2	2	2	1
64481	2	19	3	4	1	3	35205.80409	2	3	11	22	49	0.5	206	78	65	93	22.5	2	2	2	1
65115	2	19	4	4	1	3	18163.98572	2	2	13	15	47	0.6	194	80	89	59	23.7	2	2	2	1
65303	2	19	5	4	1	3	7588.544207	2	3	12	23	55	0.5	171	86	85	75	17.6	2	2	2	1
65408	2	19	2	4	1	3	12680.62172	2	2	14	21	78	0.6	187	79	48	98	25.5	2	3	2	1
65544	2	19	4	4	1	3	19113.84212	1	2	17	18	82	1	136	83	72	62	19.6	2	3	2	2
65580	2	19	2	4	2	3	17338.97574	2	2	14	16	81	0.6	175	82	45	59	25.4	2	2	2	2
65597	2	19	4	4	1	3	18163.98572	2	2	10	16	63	0.5	177	82	89	48	18.2	2	2	2	1
65611	2	19	2	4	4	3	12680.62172	2	3	14	22	54	0.9	122	69	22	95	23.2	2	2	2	2
65644	2	19	4	4	1	3	18163.98572	2	1	10	21	65	0.4	158	78	17	52	30.5	2	2	2	2
65817	2	19	3	4	3	3	77001.13876	2	2	12	19	45	0.5	188	98	107	199	21.4	2	2	2	2
65831	2	19	4	4	1	3	12531.90346	2	2	21	19	53	0.5	136	84	47	37	22.1	2	3	2	2
65913	2	19	4	4	2	3	11478.43761	2	2	32	28	52	0.6	165	89	37	34	22.1	2	2	2	2
65924	2	19	4	4	1	3	15006.98772	2	3	11	21	76	0.4	195	62	109	54	19.8	2	1	2	1
66155	2	19	4	4	4	3	11078.20284	2	2	18	21	64	0.3	175	76	18	146	33	2	2	2	1
66493	2	19	4	4	4	3	16363.91454	2	3	12	16	69	0.8	197	72	101	99	19.3	2	2	2	3
66636	2	19	4	4	2	3	16537.46075	2	3	12	16	50	0.9	147	75	53	94	17	2	2	2	1
66688	2	19	5	4	1	3	15318.95288	2	3	13	18	39	1	212	92	90	61	42.43	2	2	2	2
66782	2	19	4	4	1	3	10848.62891	2	2	22	26	50	0.5	147	86	67	59	29	2	3	2	1
67040	2	19	1	4	1	3	18368.8722	2	2	16	21	85	0.7	152	83	73	72	26.8	2	2	2	3
67044	2	19	5	4	3	3	11975.45848	2	3	9	16	42	1.3	155	69	133	83	18.3	2	1	2	1
67364	2	19	3	4	1	3	22916.59312	2	3	13	17	70	0.5	159	91	80	46	21.7	2	1	2	1
67581	2	19	2	4	1	3	14437.97544	2	2	11	22	44	0.8	161	98	100	53	24.2	1	1	2	1
67605	2	19	1	4	1	3	18581.1677	2	3	45	28	87	0.4	200	111	67	225	39.8	2	1	2	1
67638	2	19	4	4	1	3	11437.33805	2	1	20	21	58	0.4	157	83	45	86	36.7	2	3	2	1
67734	2	19	4	4	1	3	18163.98572	2	2	12	19	72	0.4	122	81	17	42	41.3	2	3	2	1
67814	2	19	4	4	1	3	18163.98572	2	2	16	18	69	0.5	224	85	21	67	40.3	2	3	2	1
67918	2	19	4	4	1	3	10694.83445	2	3	18	21	68	0.5	271	98	97	131	30.1	2	2	2	1
68025	2	19	2	4	1	3	18556.09262	2	1	16	21	89	0.5	179	79	89	119	20.6	2	1	2	1
68217	2	19	4	4	3	3	13841.23964	2	1	14	17	57	0.4	165	104	37	281	31.1	2	2	2	1
68317	2	19	3	4	1	3	36241.26892	2	2	14	14	55	0.8	178	79	85	105	20.3	2	3	2	1
68355	2	19	4	4	1	3	18163.98572	2	3	13	19	42	0.7	156	83	79	38	43.06	2	2	2	2
68426	2	19	3	4	1	3	35205.80409	2	2	17	21	77	0.6	162	84	87	62	20.8	2	2	2	2
68481	2	19	3	4	3	3	100004.6899	2	2	18	19	31	0.7	212	76	95	133	23.8	2	1	2	2
68639	2	19	3	4	3	3	123622.183	2	2	16	23	43	0.6	125	75	110	95	23.8	2	2	2	2
68929	2	19	2	4	1	3	23968.38037	2	3	9	20	43	0.3	165	59	28	24	23.7	2	2	2	1
69282	2	19	3	4	1	3	31627.47124	2	3	20	19	41	0.4	158	93	47	142	20.2	2	2	2	1
69561	2	19	4	4	1	3	11224.04137	2	2	20	22	81	0.3	158	63	102	68	33.4	2	3	2	1
69731	2	19	4	4	1	3	18163.98572	2	3	12	23	48	0.7	122	85	33	40	22.3	2	2	2	1
69818	2	19	5	4	1	3	9278.834813	2	2	17	20	48	0.3	151	152	74	23	22.4	2	2	2	1
70047	2	19	4	4	3	3	11838.87337	2	3	17	18	89	0.6	193	81	75	40	22.7	2	2	2	2
70081	2	19	4	4	1	3	10154.02528	2	1	13	21	97	0.6	143	84	38	31	23.2	2	3	2	1
70224	2	19	3	4	2	3	39616.63431	2	2	15	18	78	0.4	226	81	63	101	26.5	2	3	2	1
70375	2	19	1	4	2	3	21062.31467	2	3	137	64	72	0.4	190	79	94	399	33	2	2	2	1
70484	2	19	1	4	2	3	19557.28765	2	2	15	19	53	0.7	131	93	84	35	22.5	2	3	2	1
70660	2	19	1	4	2	3	12996.75386	2	3	12	18	67	0.5	174	114	55	94	25.4	2	2	2	1
70847	2	19	4	4	1	3	11711.38446	2	2	12	14	46	0.5	121	82	19	102	16.6	2	2	2	2
70948	2	19	4	4	1	3	18163.98572	2	2	13	23	42	0.6	138	76	84	45	20	2	2	2	2
71058	2	19	3	4	2	3	41202.7298	2	2	13	19	44	0.6	198	87	65	57	20.5	2	3	2	2
71098	2	19	4	4	1	3	18163.98572	2	2	15	20	66	0.6	154	73	26	49	35.3	2	2	2	1
71167	2	19	5	4	2	3	91797.78771	2	2	11	15	59	0.5	137	81	53	24	28.7	2	3	2	2
71258	2	19	2	4	3	3	15442.6487	2	2	7	17	78	0.4	159	77	28	70	31.9	2	3	2	1
71408	2	19	2	4	1	3	16995.40368	2	3	17	20	57	0.4	153	103	30	63	27.3	2	3	2	2
71596	2	19	1	4	1	3	26325.41446	2	3	12	23	69	0.9	125	81	86	40	20	2	2	2	1
71822	2	19	4	4	1	3	18163.98572	2	3	10	21	35	2	129	77	114	27	19.7	2	1	2	2
73657	2	19	1	4	2	3	17082.70955	2	3	10	13	79	1	179	88	97	69	30.4	2	2	2	1
73776	2	19	2	4	1	3	15642.68011	2	3	17	25	61	0.6	147	78	90	43	22.5	2	1	2	1
73896	2	19	1	4	4	3	9123.495717	2	3	12	25	46	0.4	152	89	91	168	20.1	2	1	2	1
74031	2	19	4	4	2	3	11247.738	2	1	17	24	109	0.5	163	71	88	45	19	2	2	2	1
74091	2	19	5	4	2	3	13479.17346	2	2	23	21	51	0.3	190	88	30	168	29.8	2	3	2	2
74158	2	19	4	4	2	3	12586.67318	2	3	15	22	76	0.4	237	97	38	67	22.5	1	2	2	2
74233	2	19	1	4	1	3	25684.19967	2	2	15	18	54	0.6	165	89	73	52	19.8	2	2	2	1
74401	2	19	3	4	1	3	27040.34596	2	2	15	18	52	0.6	175	86	170	89	25.2	2	3	2	3
74559	2	19	2	4	3	3	9715.015181	2	3	10	17	83	0.4	166	92	77	70	23.4	2	1	2	2
74774	2	19	4	4	1	3	16090.84421	2	1	200	56	115	0.4	171	72	76	160	19	2	2	2	3
74910	2	19	4	4	1	3	15695.81653	2	3	11	13	60	0.4	168	90	27	81	68.6	2	2	2	1
75034	2	19	1	4	3	3	18351.09223	2	3	26	29	69	0.7	203	88	71	137	17.1	2	1	2	1
75178	2	19	5	4	3	3	8009.989894	2	2	17	20	52	0.5	182	92	63	111	27.4	2	2	2	3
75405	2	19	3	4	2	3	16423.58624	2	3	19	17	59	0.5	135	80	40	169	44.4	2	2	2	1
75539	2	19	4	4	1	3	14129.46559	2	2	12	16	75	0.4	168	90	45	53	29.4	2	3	1	2
75773	2	19	3	4	2	3	27525.43818	2	3	26	19	101	0.4	219	78	22	94	19.3	2	3	2	1
75853	2	19	1	4	1	3	18003.58828	2	2	19	18	94	0.4	154	103	60	135	42	2	2	2	1
75901	2	19	3	4	2	3	77169.74021	2	2	14	21	54	0.3	137	86	39	37	18.9	2	2	2	3
76079	2	19	4	4	1	3	11775.10071	2	1	13	16	62	0.6	156	78	34	91	32.6	1	2	2	1
76242	2	19	4	4	1	3	12315.20442	2	3	16	17	63	0.4	151	87	9	32	19.9	2	2	2	1
76732	2	19	1	4	3	3	17007.32113	2	3	15	22	93	0.4	135	112	39	107	29.9	2	1	2	1
76769	2	19	2	4	2	3	19621.35103	2	3	13	19	69	1.1	133	82	102	50	16.9	2	2	2	2
76970	2	19	5	4	2	3	11690.9233	2	2	24	27	64	0.4	122	91	123	166	22.7	2	3	2	1
77262	2	19	1	4	2	3	12091.85644	2	3	13	21	40	0.8	128	87	72	43	18.8	2	1	2	1
77353	2	19	1	4	1	3	19842.28085	2	3	24	22	44	0.2	128	82	83	63	42.8	2	3	2	1
77615	2	19	2	4	4	3	14222.17162	2	3	12	17	62	0.1	170	94	14	87	29.1	2	1	2	1
77881	2	19	1	4	1	3	18331.65042	2	3	19	22	51	0.6	222	85	91	242	35.07	1	2	2	1
78168	2	19	3	4	2	3	29554.61613	2	2	42	23	72	0.7	160	101	73	83	45.1	2	3	2	2
78336	2	19	3	4	1	3	29554.61613	2	2	19	21	74	1.1	154	91	105	37	21.4	2	3	2	1
78345	2	19	2	4	2	3	9831.770326	2	3	11	20	72	0.2	150	70	31	125	21.1	2	2	2	1
78496	2	19	1	4	1	3	17318.16042	1	3	19	22	126	0.3	223	69	29	217	34.8	2	2	2	2
78501	2	19	5	4	1	3	9790.962984	2	3	16	21	76	0.8	131	88	16	28	31.2	2	2	2	1
78529	2	19	2	4	2	3	17677.36867	2	3	13	21	55	0.6	182	78	132	112	21.4	2	1	2	2
78642	2	19	3	4	1	3	35063.33474	1	2	15	20	48	0.6	143	97	27	60	18.4	2	2	2	1
78782	2	19	3	4	4	3	52822.15033	2	3	10	15	40	0.6	163	89	92	41	22.8	2	2	2	2
78783	2	19	1	4	2	3	22244.45224	2	3	35	22	101	0.6	157	127	38	260	42.9	2	2	2	3
78925	2	19	5	4	1	3	6113.246209	2	3	8	18	41	0.3	196	73	97	62	21.4	2	1	2	1
78992	2	19	4	4	2	3	10627.04527	2	3	16	26	98	0.6	112	91	14	53	19.7	2	3	2	1
79076	2	19	4	4	1	3	11374.54974	2	3	13	16	102	0.6	114	86	42	40	23.5	2	2	2	1
79224	2	19	5	4	1	3	6113.246209	2	3	12	17	44	1.2	153	81	102	74	18.2	2	1	2	1
79354	2	19	3	4	1	3	21406.26204	2	3	14	18	41	0.6	162	85	126	67	25.4	2	2	2	1
79404	2	19	3	4	4	3	61070.81314	2	3	15	17	85	0.6	172	91	58	242	37.7	2	2	2	1
79568	2	19	4	4	1	3	12586.67318	2	3	13	16	60	0.3	114	85	90	27	32.5	2	2	2	2
79806	2	19	2	4	1	3	9708.408591	2	2	18	18	40	0.3	182	86	64	159	30.5	2	2	2	1
79959	2	19	4	4	1	3	12586.67318	2	2	19	19	67	0.5	215	85	55	59	31	2	3	2	1
80106	2	19	1	4	1	3	10832.55839	2	3	38	21	59	0.27	168	100	44	165	36.1	2	2	2	1
80325	2	19	1	4	2	3	16933.46831	2	2	15	16	51	0.6	185	83	171	114	31.1	2	2	2	2
80671	2	19	5	4	2	3	57707.82002	2	2	28	24	64	0.5	172	89	104	111	31.4	2	3	2	3
80737	2	19	4	4	3	3	10992.10906	2	1	11	17	49	0.3	150	88	127	54	18.3	2	2	2	1
80775	2	19	5	4	1	3	6113.246209	2	3	22	21	65	0.4	201	90	51	568	30.8	2	1	2	2
80849	2	19	1	4	1	3	10398.44494	2	3	18	24	81	0.5	172	88	58	37	20.4	2	2	2	1
80938	2	19	3	4	3	3	71326.71721	2	1	20	21	51	0.2	166	70	52	400	42.8	1	1	1	1
80964	2	19	3	4	3	3	23419.7136	2	2	23	23	56	0.7	185	75	186	101	21.8	2	2	2	1
81065	2	19	4	4	1	3	17195.19976	2	3	13	17	123	0.4	272	88	56	180	22.11	2	2	2	3
81074	2	19	2	4	1	3	10398.44494	2	1	46	40	90	0.25	182	82	45	242	27	2	1	2	3
81618	2	19	3	4	2	3	28780.89899	2	2	24	22	67	0.4	171	107	77	68	20.1	2	3	2	1
81649	2	19	1	4	3	3	24516.73605	2	2	17	18	59	0.2	169	97	57	180	26.5	2	2	2	1
81667	2	19	4	4	2	3	12576.60639	2	1	9	16	48	0.5	183	89	64	79	21.9	1	3	2	1
81699	2	19	4	4	3	3	15827.44269	2	2	36	39	47	0.4	137	89	44	41	17.6	2	1	2	1
81846	2	19	1	4	1	3	9715.015181	2	3	16	23	86	0.7	205	84	103	85	20.3	2	3	2	1
82050	2	19	2	4	4	3	12552.53795	2	2	20	28	83	0.6	166	93	74	34	21.3	2	2	2	1
82199	2	19	1	4	2	3	12091.85644	2	2	18	17	118	0.4	175	89	75	159	31.1	2	2	2	1
82253	2	19	4	4	2	3	18728.40329	2	1	14	19	63	0.4	208	97	66	86	21.3	2	2	2	1
82287	2	19	2	4	1	3	14636.6734	2	3	16	18	132	0.5	143	82	64	89	28.4	2	2	2	1
82310	2	19	1	4	4	3	9802.876699	2	2	22	22	48	0.7	149	78	79	38	16.6	2	1	2	1
82494	2	19	1	4	4	3	10195.34908	2	3	38	25	66	0.6	160	92	44	97	45.5	1	1	2	1
82716	2	19	1	4	2	3	14636.6734	2	3	15	19	113	0.6	170	76	117	130	31.9	2	1	2	1
82774	2	19	4	4	1	3	21016.35526	2	1	20	20	48	0.4	194	78	20	70	29.2	2	1	2	2
83162	2	19	3	4	3	3	44029.55752	2	3	14	23	65	0.6	154	81	69	101	22.9	2	1	2	1
83256	2	19	3	4	3	3	81834.32472	2	3	15	26	56	1.5	151	77	100	43	16.8	2	2	2	1
83397	2	19	3	4	2	3	77129.8798	2	3	12	15	31	0.4	158	77	66	51	17.61	2	3	2	2
83453	2	19	3	4	1	3	22931.8029	2	2	23	27	54	0.8	201	84	143	106	21	2	2	2	1
83494	2	19	3	4	2	3	39140.34998	2	1	14	23	77	0.8	281	84	62	166	30	2	2	2	2
83599	2	19	1	4	1	3	17398.15097	2	3	12	18	61	0.3	141	74	36	53	47.75	2	1	2	1
83671	2	19	4	4	1	3	13780.25014	2	3	15	20	69	0.5	323	80	94	164	21.21	2	2	2	1
83714	2	19	3	4	2	3	26001.17378	2	3	22	13	90	0.4	193	85	45	153	28.1	2	3	2	1
83862	2	19	2	4	4	3	27194.0522	2	1	15	26	71	0.4	197	89	70	122	24.4	2	1	2	1
84023	2	19	3	4	4	3	25105.33533	2	1	15	17	71	0.4	143	91	81	91	20.2	2	3	2	2
84401	2	19	4	4	4	3	16571.82913	2	2	15	21	60	0.3	152	81	54	74	21.8	2	2	2	2
84457	2	19	3	4	2	3	45184.08224	2	1	14	18	70	1.5	110	85	81	104	28.2	2	2	2	2
84466	2	19	1	4	1	3	11637.39905	2	3	14	21	79	0.5	150	74	38	149	15	2	1	2	1
84522	2	19	2	4	4	3	12118.8462	2	3	18	19	78	0.4	193	83	101	121	29.2	2	1	2	1
85001	2	19	4	4	4	3	14593.56724	2	3	20	22	68	0.3	112	94	59	82	17.5	2	3	2	1
85297	2	19	1	4	2	3	17153.14724	2	3	16	21	60	0.7	160	82	51	91	31.8	2	2	2	2
85621	2	19	2	4	1	3	16038.87798	2	3	11	17	74	0.3	216	96	55	73	24.8	2	1	2	1
85778	2	19	1	4	1	3	11723.52564	2	3	10	17	39	0.6	138	75	71	92	21.3	2	1	2	1
86085	2	19	5	4	2	3	17349.63041	2	3	16	19	48	0.9	202	83	145	139	21.8	2	1	2	1
86532	2	19	4	4	1	3	13484.88377	2	1	11	14	70	0.5	135	67	62	111	26.7	2	3	2	1
87238	2	19	2	4	2	3	15405.36079	2	3	10	21	44	0.3	203	79	112	118	20.4	2	2	2	2
87441	2	19	3	4	3	3	58976.23133	2	2	10	18	62	0.6	118	94	79	39	21.7	2	2	2	2
87523	2	19	5	4	3	3	8968.672305	2	2	21	22	66	0.4	208	130	75	178	33.9	2	2	2	1
87571	2	19	4	4	1	3	16474.21119	2	2	30	24	54	0.2	134	87	74	61	22.8	2	3	2	1
87740	2	19	1	4	3	3	20049.59696	2	2	23	23	85	0.4	176	84	39	33	26.2	2	2	2	1
88044	2	19	4	4	1	3	16607.53182	2	3	16	23	84	0.6	205	89	18	108	37.9	2	2	2	1
88160	2	19	2	4	1	3	11275.31063	2	1	12	14	51	0.3	122	84	32	97	24.5	2	2	2	3
88254	2	19	2	4	1	3	15153.35929	2	2	15	22	46	0.5	178	85	79	68	20	2	2	2	3
88521	2	19	2	4	2	3	13258.09784	2	3	28	24	66	0.5	134	102	49	85	25.6	2	2	2	2
88611	2	19	1	4	3	3	28215.46385	2	3	16	19	134	0	174	82	18	159	32.2	2	2	2	1
88694	2	19	5	4	2	3	9110.244307	2	2	16	21	52	0.4	155	87	40	140	30.2	2	2	2	2
88811	2	19	5	4	4	3	9127.489207	1	3	40	40	90	0.7	182	382	105	112	18.3	2	1	1	2
88876	2	19	1	4	1	3	12575.45585	2	2	15	18	59	0.6	140	83	121	69	23.5	2	2	2	1
88964	2	19	5	4	2	3	14497.31919	2	3	26	26	83	0.2	148	106	37	248	54.7	1	3	2	1
89074	2	19	2	4	2	3	12957.58097	2	3	22	24	60	0.2	267	78	37	176	14.67	2	1	2	1
89215	2	19	2	4	2	3	11480.45267	2	2	12	19	66	0.3	137	93	30	45	18.1	2	2	2	2
89273	2	19	2	4	2	3	10343.59356	2	2	12	22	54	0.6	126	91	36	67	24	2	2	2	1
89552	2	19	4	4	2	3	12993.64891	2	2	10	13	42	0.4	167	83	48	60	22.1	2	2	2	1
89934	2	19	4	4	2	3	11823.60776	2	3	7	19	79	0.2	160	91	84	92	18.8	2	1	2	2
90005	2	19	5	4	2	3	14657.45227	2	3	13	19	91	0	297	88	42	255	21.3	2	2	2	2
90327	2	19	5	4	2	3	14657.45227	2	3	17	26	75	0.8	211	96	94	153	29.5	2	2	2	2
90458	2	19	4	4	1	3	22411.60506	2	3	15	18	45	0.2	189	91	68	84	29.7	2	2	2	1
90911	2	19	1	4	1	3	17493.08183	2	3	17	20	112	0.3	153	91	38	106	23.8	2	2	2	3
90917	2	19	3	4	3	3	81039.89861	2	2	10	16	54	0.3	157	85	33	115	32	2	3	2	3
91275	2	19	3	4	2	3	60896.84244	2	2	20	29	80	0.4	137	88	74	75	20.4	2	1	2	2
91313	2	19	1	4	2	3	18114.88427	2	3	24	20	93	0.6	207	81	43	88	28.3	2	1	2	1
91392	2	19	2	4	4	3	14178.5634	2	2	15	19	63	0.4	125	85	73	71	34.4	2	2	2	1
91573	2	19	3	4	1	3	35109.92972	2	3	18	18	72	0.6	169	85	103	58	26.3	2	2	2	1
91677	2	19	5	4	2	3	10959.02412	2	2	15	26	59	0.8	170	72	86	43	28	2	2	2	1
91810	2	19	2	4	2	3	11790.81125	2	3	17	18	82	0.4	183	92	95	58	19.4	2	1	2	3
92043	2	19	3	4	2	3	22414.37218	2	2	20	36	66	0.8	171	53	149	52	23.2	2	2	2	2
92258	2	19	5	4	2	3	24138.08234	2	2	19	19	101	0.3	181	71	63	109	35.5	2	2	2	3
92496	2	19	4	4	2	3	25773.88357	2	2	20	21	99	0.3	200	109	95	136	36.5	2	3	2	1
92826	2	19	1	4	2	3	11273.61813	2	3	16	22	78	0.3	218	73	95	364	31.4	2	1	2	1
93416	2	19	2	4	3	3	12957.58097	2	3	13	18	60	0.7	132	68	118	51	18.2	2	3	2	1
93562	2	19	5	4	1	3	14648.01795	2	2	60	40	66	0.6	144	90	101	64	27	2	1	2	1
93778	2	19	4	4	3	3	21031.99623	2	2	7	14	80	0.2	164	89	53	47	27.4	2	2	2	1
93858	2	19	5	4	1	3	9691.144203	2	3	10	15	78	0.5	147	80	109	66	16.7	2	2	2	1
94078	2	19	3	4	4	3	66128.28987	2	3	16	21	66	0.2	177	91	86	110	26.2	2	1	2	1
94214	2	19	3	4	3	3	66531.46291	2	2	14	17	81	0.2	107	86	115	66	22.1	2	2	2	2
94353	2	19	3	4	2	3	36411.28106	2	3	26	35	66	0.3	180	76	24	160	19.9	2	2	2	1
94364	2	19	3	4	1	3	28366.71252	2	2	14	17	79	0.2	206	84	105	121	27.4	2	2	2	2
94461	2	19	1	4	1	3	40402.10255	2	2	62	78	67	0.4	153	93	87	82	27	2	2	2	3
94491	2	19	4	4	1	3	16393.97907	2	3	23	29	221	0.4	213	82	78	194	40	1	2	2	1
94516	2	19	4	4	1	3	14293.9083	2	2	6	15	59	0.7	193	85	82	53	24.7	2	1	2	1
94546	2	19	5	4	1	3	13760.64201	2	2	9	14	55	0.2	173	97	117	54	24.6	2	3	2	2
94587	2	19	3	4	3	3	30430.26696	2	3	11	16	57	0.4	150	94	49	36	20.2	2	1	2	1
94905	2	19	3	4	3	3	70896.2229	2	1	37	56	50	0.1	132	82	29	61	19.8	2	2	2	1
95195	2	19	2	4	1	3	30992.21442	2	2	37	22	84	0.2	122	83	85	155	43.7	2	2	2	1
95198	2	19	4	4	1	3	14293.9083	2	1	17	26	68	0.3	196	86	69	87	37.3	1	1	2	2
95741	2	19	3	4	1	3	24939.30172	2	3	420	198	62	0.7	133	86	170	58	24.1	2	1	2	1
95766	2	19	3	4	2	3	26163.46248	2	2	17	14	60	0.5	161	94	152	106	34.5	2	2	2	2
95808	2	19	3	4	1	3	50218.43483	2	1	9	14	86	0.3	308	87	121	227	25.8	2	1	2	1
95907	2	19	5	4	2	3	5173.149532	2	2	11	14	53	0.3	174	74	138	129	45.82	2	2	2	1
96280	2	19	1	4	2	3	16407.29552	2	2	17	18	90	0.2	157	100	42	185	34.6	2	2	2	1
96311	2	19	4	4	2	3	9322.615421	2	1	9	14	66	0.4	124	87	48	48	18.7	2	2	2	1
96338	2	19	3	4	3	3	12514.55649	2	2	13	19	208	0.2	213	63	106	297	18.76	2	2	2	2
96734	2	19	4	4	2	3	16826.02287	2	1	8	12	81	0.2	137	82	81	42	26.1	2	2	2	1
96759	2	19	3	4	4	3	27702.22253	2	2	30	18	88	0.5	171	87	65	161	44.4	2	2	2	3
97146	2	19	5	4	3	3	12650.96114	2	1	14	16	86	0.6	174	90	136	105	21.2	2	1	2	1
97184	2	19	3	4	2	3	42269.54103	2	2	7	17	62	0.4	125	90	92	71	28.6	2	3	2	3
97378	2	19	4	4	2	3	18215.2842	2	3	10	14	83	0.8	148	87	51	42	38.5	1	2	2	3
97589	2	19	2	4	1	3	22609.57851	2	3	15	22	89	0.9	135	79	144	63	24.5	2	2	2	3
97621	2	19	4	4	1	3	11755.26312	2	3	11	17	58	0.3	117	71	175	47	20.4	2	2	2	1
97694	2	19	3	4	1	3	47296.09923	2	3	12	15	72	0.5	198	101	88	218	35.9	2	2	2	1
97723	2	19	1	4	1	3	24906.74664	2	1	36	26	74	0.4	143	86	69	206	27.7	2	1	2	2
97730	2	19	2	4	1	3	27967.89726	1	3	13	16	57	0.3	115	90	16	48	16.3	2	2	2	1
97943	2	19	3	4	2	3	37597.98403	1	3	21	16	82	0.7	160	94	153	126	38.2	2	2	2	3
98111	2	19	5	4	2	3	7703.718713	2	2	40	27	65	0.2	160	97	98	53	28.5	2	3	2	1
98199	2	19	2	4	4	3	34441.17733	2	3	13	16	39	0.2	170	90	78	31	22.8	2	1	2	1
98255	2	19	4	4	4	3	8913.438255	2	3	14	26	56	0.2	165	89	45	114	27.6	2	2	2	1
98408	2	19	3	4	2	3	23178.23916	2	2	9	14	46	0.1	152	92	66	51	20.2	2	1	2	2
98440	2	19	4	4	1	3	11755.26312	2	1	12	23	41	0.3	140	80	79	52	20	2	3	2	3
98938	2	19	3	4	4	3	33963.90754	2	1	9	14	71	0.3	170	68	109	127	17.87	2	2	2	1
98953	2	19	3	4	3	3	82113.66426	2	2	10	14	47	0.3	188	84	142	112	20.1	2	2	2	3
99013	2	19	1	4	2	3	34208.2568	2	1	17	18	51	0.8	160	86	117	57	20.8	2	1	2	3
99229	2	19	4	4	1	3	19498.22641	2	3	8	16	107	0.3	294	71	76	148	25.06	2	2	2	1
99354	2	19	3	4	1	3	44039.30103	2	2	22	22	129	0.4	212	76	154	176	46.4	2	2	2	2
99428	2	19	2	4	3	3	15599.8362	2	2	11	17	67	0.4	140	87	57	37	21.8	2	1	2	1
99771	2	19	5	4	2	3	17331.69794	2	3	6	11	34	0.9	170	78	68	90	23	2	3	2	3
99892	2	19	3	4	1	3	32506.31629	2	2	10	14	84	0.9	141	92	91	101	21.2	2	2	2	3
99968	2	19	3	4	1	3	30092.1369	2	2	10	18	68	0.5	116	92	101	73	35.2	2	3	2	1
100009	2	19	3	4	3	3	23616.43503	2	3	18	20	60	0.3	186	75	108	116	36.7	2	2	2	2
100014	2	19	5	4	3	3	11051.48902	2	2	8	14	55	0.4	147	83	96	71	23.7	2	2	2	1
100457	2	19	2	4	4	3	37624.88114	2	1	14	15	72	0.2	164	79	82	91	23.7	2	1	2	1
100461	2	19	5	4	1	3	14293.9083	2	3	9	18	80	0.4	196	92	126	66	20.6	2	2	2	3
100814	2	19	3	4	1	3	28225.0922	2	1	41	32	135	0.5	197	79	83	82	39.1	2	2	2	1
101089	2	19	1	4	1	3	15723.47001	2	3	23	19	105	0.4	152	87	53	104	49.3	2	1	2	1
101113	2	19	3	4	3	3	91860.66913	2	2	11	15	59	0.3	160	91	77	69	25.3	2	2	2	1
101130	2	19	2	4	2	3	42665.25884	2	2	11	16	35	0.1	143	78	58	71	20.9	2	2	2	2
101951	2	19	4	4	4	3	10242.91469	2	3	167	222	153	1.2	114	179	118	48	34.4	2	3	2	1
101986	2	19	3	4	1	3	16503.51389	2	3	18	23	136	0.4	205	74	47	170	35.7	2	3	2	1
102019	2	19	3	4	1	3	18418.59593	2	3	10	12	108	0.1	175	87	24	75	23.1	2	3	2	2
102133	2	19	3	4	1	3	32506.31629	2	2	22	25	77	0.5	138	85	91	57	23.7	2	1	2	3
102298	2	19	4	4	3	3	22938.87383	2	1	11	16	55	0.7	171	83	239	62	20.8	2	2	2	3
102323	2	19	2	4	2	3	23214.41987	2	1	4	14	75	0.8	118	84	82	58	19.9	2	2	2	1
102416	2	19	1	4	2	3	53981.25334	2	2	15	17	58	0.5	174	86	107	54	28.4	2	2	2	1
102487	2	19	5	4	3	3	11708.44584	2	3	6	12	68	0.5	176	92	84	86	15.7	2	2	2	1
102660	2	19	1	4	2	3	31523.7613	2	3	11	15	86	1	155	73	153	48	36.7	2	1	2	1
21130	2	20	4	3	3	2	27010.10331	2	1	17	18	88	0.6	192	93	47	54	38.37	2	2	2	4
21171	2	20	4	3	1	2	32656.40652	2	3	12	17	39	1	178	76	98	57	21	2	2	2	4
21639	2	20	2	1	2	3	72126.04218	2	3	14	18	76	0.5	165	67	60	98	30.19	2	2	2	4
21813	2	20	3	2	2	2	69461.64277	2	3	23	21	63	0.5	186	83	55	176	42.05	2	2	2	4
22347	2	20	1	1	1	1	2545.111434	2	3	16	19	68	0.4	221	87	40	199	42.77	2	2	2	4
22485	2	20	3	2	3	2	74555.02499	2	3	19	21	46	0.7	139	75	95	23	24.38	2	2	2	4
22506	2	20	3	3	4	2	74434.95391	2	2	15	17	53	0.6	206	82	70	76	26.78	2	2	2	4
22515	2	20	1	1	1	2	33647.25845	2	2	15	18	92	0.6	143	101	113	110	23.46	2	3	2	4
22949	2	20	4	1	1	1	6229.318575	2	2	13	18	68	0.3	194	94	55	120	39.26	2	3	2	4
23147	2	20	1	1	1	2	52837.95683	2	1	10	16	50	1.2	177	82	220	103	25.13	2	2	2	4
23400	2	20	3	2	2	2	72300.33781	2	3	13	18	48	0.7	155	83	82	52	26.22	2	2	2	4
23662	2	20	5	2	3	2	30730.404	2	3	13	18	52	0.5	179	85	61	51	22.54	2	2	2	4
23948	2	20	1	3	4	2	26702.08254	2	2	12	11	42	0.7	158	80	50	58	26.63	2	2	2	4
24136	2	20	3	2	4	2	62423.91287	2	3	20	19	58	0.5	257	78	55	180	28.22	2	2	2	4
24234	2	20	3	2	3	1	6874.068719	2	2	29	32	107	0.4	264	64	105	201	24.4	2	2	2	4
24922	2	20	1	1	2	2	2086.962188	2	3	27	30	97	0.5	222	92	38	136	31.68	2	2	2	4
25201	2	20	4	3	1	2	27010.10331	2	3	17	20	70	0.5	193	80	66	189	26.62	2	2	2	4
25263	2	20	1	1	1	2	25551.04249	2	3	20	19	120	0.5	159	75	48	67	23.68	2	2	2	4
25341	2	20	1	1	2	2	31018.85425	2	2	14	13	94	0.5	157	84	18	180	28.53	2	1	2	4
25355	2	20	3	3	1	2	59553.08095	2	3	15	23	44	0.8	166	87	89	32	24.04	2	2	2	4
25473	2	20	5	3	3	1	72289.14818	2	1	14	18	52	0.7	231	94	46	118	19.19	2	2	2	4
25848	2	20	3	3	1	2	48901.24205	2	2	25	35	52	0.5	193	84	156	215	19.55	2	3	2	4
26364	2	20	4	1	1	2	30730.404	2	1	19	27	102	0.6	188	74	86	60	22.63	2	2	2	4
27555	2	20	3	2	2	1	7291.983686	2	3	17	19	111	0.5	219	77	62	134	25.69	2	2	2	4
27612	2	20	5	1	1	1	8489.728162	2	1	15	15	50	0.3	228	75	80	131	28.46	2	2	2	4
27670	2	20	1	3	1	2	33762.69484	2	3	18	18	57	0.5	229	90	73	72	33.04	2	2	2	4
27771	2	20	1	3	2	2	37178.69863	2	3	14	24	40	0.8	152	79	86	76	20.79	2	2	2	4
27851	2	20	4	1	1	2	24510.75299	2	3	11	20	57	0.6	165	83	41	58	21.1	2	3	2	4
27889	2	20	3	3	2	2	48901.24205	2	2	40	33	45	0.8	181	81	108	48	17.49	2	2	2	4
27956	2	20	1	1	2	2	24441.27589	2	2	17	20	96	0.8	156	84	51	83	22.57	2	2	2	4
27988	2	20	3	1	1	2	61121.29952	2	3	36	25	93	0.6	238	85	68	197	35.83	2	3	1	4
28393	2	20	4	3	1	3	26100.52414	1	1	24	23	45	0.9	144	77	60	72	26.83	2	2	2	4
28609	2	20	1	2	1	2	3889.129277	2	3	14	19	59	1.1	214	87	156	48	23.68	2	2	2	4
28840	2	20	4	3	2	2	7001.334456	2	3	11	19	83	1.1	172	78	46	73	22.93	1	2	2	4
29166	2	20	4	2	2	1	29055.48378	2	3	13	19	67	0.4	231	96	47	201	34.56	2	2	2	4
29226	2	20	1	1	2	2	33411.65651	2	3	11	18	45	0.6	174	79	136	66	24.35	2	2	2	4
29364	2	20	4	1	2	2	30627.17058	2	2	18	21	50	0.9	164	94	46	61	31.5	1	2	2	4
29559	2	20	4	1	4	2	28970.19955	2	3	16	20	29	0.7	130	87	107	34	21.54	2	3	2	4
29595	2	20	1	2	2	2	24441.27589	2	3	23	28	95	0.4	126	94	21	33	28.68	2	2	2	4
29764	2	20	5	1	4	2	59368.48712	2	3	13	18	47	0.7	217	78	59	186	32.59	2	3	2	4
29918	2	20	4	3	2	2	27481.53793	2	3	14	23	70	0.8	172	89	130	55	19.15	2	1	2	4
29996	2	20	1	2	4	1	2728.42908	2	3	15	23	108	0.4	276	115	27	338	31.68	2	2	2	4
30321	2	20	3	2	2	2	58503.90547	2	2	25	24	84	0.5	216	98	52	156	30.96	2	2	2	4
30346	2	20	3	3	4	2	72300.33781	2	3	14	18	53	0.5	132	87	46	69	46.31	2	2	2	4
30686	2	20	3	1	2	1	8588.620722	2	2	13	15	63	0.5	193	72	91	84	30.19	2	1	2	4
31172	2	20	3	1	1	1	5540.109098	2	3	12	15	56	0.5	211	104	83	158	46.89	2	2	2	4
31207	2	20	4	3	1	2	33020.55594	2	3	12	18	47	0.7	166	78	83	76	19.12	2	2	2	4
31406	2	20	2	1	1	1	5928.19782	2	3	8	18	166	0.4	172	84	21	161	23.63	2	2	2	4
31533	2	20	1	3	2	2	17540.53931	2	3	17	20	56	0.3	156	83	31	43	20.59	2	1	2	4
31852	2	20	1	2	1	2	21509.38553	2	2	19	23	67	0.4	188	80	50	205	26.59	2	2	2	4
31921	2	20	3	2	3	1	6515.604243	2	2	15	18	53	0.7	201	89	125	123	29.37	2	3	2	4
31929	2	20	4	3	2	1	4880.155667	2	3	15	21	101	0.5	226	79	21	325	23.17	2	1	2	4
32130	2	20	3	3	3	2	63608.65595	2	1	12	13	30	1.2	145	77	203	64	22	2	1	2	4
32378	2	20	4	1	2	2	18947.94147	2	3	15	21	63	0.7	212	75	91	41	36	2	2	2	4
32393	2	20	1	2	1	1	1947.226055	2	3	15	19	84	0.4	279	71	34	190	24.71	2	1	2	4
32656	2	20	2	3	2	2	16817.1437	2	1	10	16	56	0.5	153	78	80	35	22.49	2	2	2	4
32915	2	20	4	2	1	1	5120.816785	2	3	13	17	157	0.5	225	89	42	195	28.44	2	2	2	4
33169	2	20	4	3	3	2	27880.48255	2	3	73	55	60	0.5	119	84	157	55	33.29	2	2	2	4
33589	2	20	5	3	1	2	52296.87391	2	2	17	25	89	1.4	198	93	220	266	26.7	2	3	2	4
33966	2	20	4	3	3	1	18997.15048	2	2	13	19	58	0.3	179	145	55	138	37.1	2	1	2	4
34043	2	20	1	3	1	2	16497.1119	2	2	19	25	75	0.7	270	100	64	99	29.12	2	3	2	4
34550	2	20	3	1	1	3	54748.7366	2	3	11	14	51	0.4	174	82	75	36	28.58	2	3	2	4
34671	2	20	4	3	3	2	23493.73592	2	3	42	37	60	0.6	141	78	107	44	19.09	2	2	2	4
34712	2	20	3	1	2	1	75121.30963	2	2	15	14	55	0.6	183	87	29	141	23.71	2	2	2	4
34792	2	20	1	3	2	1	18861.89422	2	3	13	22	59	0.4	244	65	57	144	20.91	2	1	2	4
35112	2	20	2	2	2	2	27304.29037	2	2	51	32	65	0.7	137	87	149	41	24.84	2	2	2	4
35224	2	20	5	3	1	2	33020.55594	2	2	26	27	53	0.6	134	99	63	52	48.47	2	2	2	4
35621	2	20	3	3	3	2	63565.24584	2	3	15	34	44	0.7	183	74	134	148	32.56	2	3	2	4
36045	2	20	3	3	3	2	63565.24584	2	2	17	25	53	0.6	205	83	95	74	25.86	2	3	2	4
36177	2	20	3	2	1	1	6926.280887	2	2	15	17	54	0.5	132	84	48	94	26.66	2	3	2	4
36246	2	20	3	1	2	3	68537.57422	2	3	13	16	93	0.4	187	111	61	98	23.05	2	2	2	4
36267	2	20	4	2	3	2	18997.15048	2	2	15	21	58	0.4	141	83	87	43	23.49	2	2	2	4
36666	2	20	3	2	3	2	63179.52209	2	1	15	21	47	0.9	179	87	112	61	17.55	2	2	2	4
36804	2	20	3	3	2	2	70149.2251	2	3	14	22	69	0.3	141	96	36	111	25.75	2	2	2	4
37724	2	20	4	2	1	2	33020.55594	2	1	13	15	58	0.5	201	82	80	69	32.3	2	2	2	4
37980	2	20	3	3	4	2	67802.80671	2	3	11	18	45	0.8	168	95	76	60	24.6	2	1	2	4
38535	2	20	4	3	2	2	29359.83948	2	2	17	28	57	0.6	86	67	133	55	21.89	2	1	2	4
38560	2	20	3	2	3	2	68600.81634	2	2	16	18	57	0.5	171	71	110	89	27.58	2	2	2	4
38626	2	20	5	3	1	2	49843.76564	2	3	15	23	57	0.6	167	82	76	62	18.52	2	2	2	4
39525	2	20	4	1	4	3	23792.42738	1	3	18	22	70	0.5	153	81	43	40	27.88	2	2	2	4
39832	2	20	1	2	3	2	29674.03266	2	2	14	18	32	0.2	206	74	127	129	21.3	2	2	2	4
39843	2	20	1	1	1	3	1764.321873	2	1	13	16	82	0.8	173	89	23	74	29.91	2	1	2	4
39939	2	20	2	3	2	2	106683.2594	2	2	28	23	71	0.4	151	101	98	93	23.74	2	2	2	4
40501	2	20	4	1	2	2	27764.008	2	2	26	29	72	0.5	188	76	71	73	19.76	2	3	2	4
40720	2	20	3	3	3	2	75121.30963	2	2	13	22	69	0.9	161	84	36	104	21.8	1	3	2	4
40796	2	20	4	2	3	2	23792.42738	2	3	26	21	71	0.8	230	59	99	75	24.6	2	2	2	4
40955	2	20	3	3	3	1	6515.604243	2	2	12	17	130	0.1	233	88	24	217	36.25	2	2	2	4
41033	2	20	4	3	3	3	29359.83948	2	2	19	20	49	0.5	153	78	55	42	30.82	2	2	2	4
41113	2	20	3	2	1	1	6464.942399	2	3	14	23	140	0.4	269	89	21	234	28.7	2	2	2	4
41351	2	20	3	3	3	2	70667.17791	2	2	11	15	59	0.5	198	81	70	129	24.04	2	2	2	4
41422	2	20	3	1	2	2	77621.75684	2	3	17	21	106	0.2	170	87	86	41	21.45	2	3	2	4
42199	2	20	3	3	1	2	96555.33478	2	2	14	19	44	0.6	195	110	15	51	19.08	2	2	2	1
42554	2	20	4	3	3	2	26988.27301	2	2	12	15	37	0.8	216	83	131	80	35.5	2	2	2	1
43162	2	20	1	1	1	2	15981.8576	2	3	36	33	117	1	171	79	89	86	29.13	2	2	2	1
43565	2	20	1	1	2	2	15380.1357	2	3	23	27	61	1.3	170	91	49	240	24.5	2	2	2	1
43641	2	20	3	2	1	2	61164.93206	2	3	14	18	101	0.7	251	96	62	170	33.85	2	2	2	1
44050	2	20	3	1	1	2	59533.14198	2	3	17	31	121	0.6	226	73	63	229	22.15	2	2	2	1
44067	2	20	4	2	4	2	26937.64085	2	3	12	18	54	0.8	220	85	116	78	35.3	2	2	2	1
44608	2	20	1	2	3	2	28147.9459	2	2	13	22	60	0.6	155	82	105	151	18.64	2	2	2	2
45765	2	20	2	3	3	2	13990.14069	2	2	19	23	50	0.6	163	102	31	120	18.65	2	2	2	1
46060	2	20	2	1	1	3	17459.88441	2	2	22	26	123	0.8	175	91	24	222	56.07	2	2	2	1
46151	2	20	3	3	1	2	96555.33478	2	2	18	24	53	0.7	275	72	141	219	20.77	1	2	2	2
46229	2	20	2	1	4	2	17602.26302	2	3	12	17	73	0.6	145	80	44	61	23.64	2	2	2	1
46303	2	20	3	2	1	2	96555.33478	2	3	24	24	49	0.7	196	88	38	132	20.98	2	2	2	3
46708	2	20	2	3	2	2	21625.63743	1	2	26	22	31	0.3	130	75	14	52	21.49	2	3	2	1
46766	2	20	3	3	3	2	76491.23732	2	1	25	23	53	0.7	192	70	54	104	34.05	2	2	2	2
46977	2	20	4	2	1	2	41993.74611	2	2	13	23	65	0.7	130	106	124	93	31.12	2	3	2	1
47093	2	20	1	3	1	2	17504.29131	2	2	14	23	66	0.6	149	86	93	76	25.37	2	2	2	1
47155	2	20	2	1	1	2	27883.91173	2	2	15	20	48	0.7	132	81	98	52	25.16	2	3	2	1
47204	2	20	2	2	2	3	19636.15452	2	1	22	20	60	0.6	188	90	91	62	26.21	2	3	2	1
47441	2	20	1	2	4	2	16647.41332	2	2	15	19	91	0.6	157	84	113	96	28.41	2	2	2	1
47812	2	20	1	1	4	2	15101.28302	2	2	68	38	58	0.4	217	82	26	273	29.27	2	3	2	1
47973	2	20	3	2	4	2	83430.8093	2	3	18	19	60	0.7	240	78	130	80	25.33	2	2	2	2
48397	2	20	5	3	2	2	112193.4268	2	2	14	21	70	0.8	171	64	91	77	26.48	2	2	2	1
48761	2	20	3	2	1	2	60383.0909	2	3	21	19	71	0.9	141	84	60	116	28.74	1	3	2	1
49350	2	20	4	2	1	2	26529.79395	2	2	13	20	88	0.8	190	94	161	104	29.63	2	3	2	2
49462	2	20	3	1	1	2	84139.79609	2	3	23	24	62	0.1	147	81	28	83	73.43	2	2	2	1
49802	2	20	1	3	1	2	17504.29131	2	2	20	24	69	0.4	197	71	55	82	26.03	2	2	2	2
50426	2	20	1	2	1	2	22936.81136	2	3	17	19	81	0.6	163	82	101	68	23.96	2	2	2	1
50738	2	20	3	3	2	2	81665.47209	2	3	13	17	27	1.4	139	79	74	91	18.04	2	2	2	2
50933	2	20	4	3	2	2	27984.79206	2	2	23	18	83	0.3	183	79	20	61	39.7	2	2	2	1
51345	2	20	5	3	2	2	30434.10115	2	2	16	21	55	0.5	113	83	25	46	20.65	2	2	2	1
51461	2	20	4	1	4	2	27090.34519	2	2	15	17	118	0.6	156	59	125	89	21.69	2	2	2	1
51816	2	20	4	3	2	2	34425.8445	2	1	31	31	70	0.6	207	84	61	65	23.9	2	3	2	2
52261	2	20	1	3	2	2	16281.53248	2	3	23	19	27	0.5	127	76	71	142	21.66	2	2	2	3
52390	2	20	3	2	2	2	35500.05589	2	2	14	18	60	0.9	163	86	117	56	22.78	2	2	2	1
52401	2	20	1	3	2	2	32336.01051	2	3	16	20	64	0.5	141	85	78	140	25.85	2	1	2	1
52483	2	20	3	3	3	2	62440.6508	2	3	31	28	82	1	189	97	73	61	33.57	2	2	2	1
52803	2	20	3	3	3	2	73454.68693	2	2	17	23	55	0.6	121	100	103	98	20.51	2	1	2	2
52928	2	20	2	1	2	2	21722.39007	2	3	52	41	96	0.7	250	80	40	172	32.17	2	3	2	1
53063	2	20	5	3	1	2	24128.02291	2	3	12	17	61	0.7	132	84	73	33	25.89	2	2	2	1
53166	2	20	1	3	2	2	24051.60483	2	2	27	23	69	1	255	88	86	73	23.43	2	2	2	1
53312	2	20	1	3	2	2	17798.19328	2	2	16	23	65	0.9	162	89	99	121	23.52	2	2	2	1
53698	2	20	4	3	1	2	28697.70634	2	2	23	23	37	0.4	190	78	62	42	36.55	2	2	2	3
53705	2	20	3	3	1	2	25142.22141	2	2	10	19	52	0.8	216	88	142	70	22.38	2	2	2	1
53805	2	20	4	2	1	2	18502.56794	2	3	11	20	53	0.5	146	81	30	48	16.62	2	2	2	1
53880	2	20	1	2	4	1	17260.40998	2	3	29	27	66	0.6	279	80	92	145	24.28	2	2	2	1
54298	2	20	3	2	3	2	68566.39401	2	2	11	14	62	0.6	118	83	71	46	20.35	2	2	2	1
54344	2	20	2	3	2	2	24051.60483	2	2	13	23	39	0.6	275	100	69	108	19.7	2	2	2	1
54722	2	20	4	1	1	2	24507.54423	2	2	12	22	145	0.4	190	91	21	90	28.66	2	3	2	1
55117	2	20	1	2	2	2	19336.93378	2	2	25	26	63	0.7	153	86	57	39	21.93	2	2	2	1
55210	2	20	5	3	2	2	28651.42799	2	2	8	20	48	0.6	170	80	70	55	26.27	2	2	2	1
55390	2	20	3	3	2	2	27259.78296	2	3	13	22	68	1	140	81	137	57	17.71	2	2	2	1
55540	2	20	4	3	1	2	24604.41567	2	2	18	19	74	0.4	169	96	58	132	35.01	2	2	2	1
55878	2	20	3	3	3	2	77907.65105	2	3	19	25	36	0.8	179	64	89	91	26.03	2	1	2	3
56122	2	20	3	3	2	2	73454.68693	2	2	12	18	40	0.6	160	94	124	194	24.5	2	2	2	2
56444	2	20	5	3	3	2	74329.49674	2	2	14	21	54	0.7	158	75	95	125	20.46	2	3	2	3
56948	2	20	3	3	1	2	32469.35572	2	2	20	32	87	0.7	161	89	121	132	17.32	2	2	2	1
57043	2	20	4	1	1	1	21919.21941	2	3	16	25	46	0.4	170	114	33	87	18.25	2	3	2	3
57216	2	20	4	2	2	2	24137.51527	2	3	15	19	43	0.6	158	85	57	61	27.75	2	2	2	1
57823	2	20	3	3	3	2	78777.96058	2	2	15	19	59	0.6	141	86	106	48	23.28	2	2	2	2
57965	2	20	1	3	2	2	21722.39007	2	2	38	26	94	0.3	279	144	33	313	29.87	2	2	2	1
58126	2	20	3	1	1	2	31394.33326	2	2	14	17	84	0.5	181	91	68	92	20.45	2	2	2	2
58182	2	20	3	1	1	1	27007.37558	2	2	11	17	62	0.7	197	96	167	224	19.18	2	3	2	1
58253	2	20	1	3	1	2	17111.87888	2	2	97	44	92	0.6	167	77	87	134	28.39	2	2	2	1
58568	2	20	2	2	1	2	24051.60483	2	3	21	24	72	0.6	159	81	92	51	20.98	2	2	2	1
58600	2	20	5	3	2	2	29412.41839	2	1	15	30	50	0.8	159	83	86	61	19.93	2	3	2	1
58914	2	20	4	1	2	1	21919.21941	2	2	18	19	61	0.6	234	77	79	111	32.8	2	2	2	1
59005	2	20	5	3	1	2	26964.28247	2	1	10	16	50	1.5	153	71	200	53	24.63	2	2	2	1
59099	2	20	2	3	3	2	19336.93378	2	2	12	18	52	0.4	193	83	62	60	18.84	2	1	2	3
59101	2	20	2	2	1	1	24051.60483	2	2	38	34	47	0.3	225	84	58	117	21.66	2	2	2	1
59159	2	20	1	1	2	2	17566.89871	2	3	15	17	82	0.3	175	94	62	157	26.08	2	2	2	1
59215	2	20	3	2	1	2	62514.04929	2	2	28	26	36	1.5	136	77	91	42	23.87	2	3	2	1
59435	2	20	3	2	1	2	31394.33326	2	3	12	23	56	0.5	142	72	28	84	20.79	2	2	2	1
59663	2	20	3	2	1	2	22109.48236	2	2	16	20	70	0.6	229	89	93	108	25.87	2	2	2	1
59821	2	20	1	2	2	1	19336.93378	2	3	19	22	79	0.3	265	107	57	289	26.94	2	1	2	1
59861	2	20	1	2	2	2	15019.15148	2	1	25	24	95	0.5	164	83	68	324	29.28	2	2	2	1
59978	2	20	1	3	1	2	19336.93378	2	2	15	26	63	0.5	197	80	95	55	19.5	2	2	2	1
60016	2	20	3	3	3	2	69598.4999	2	2	24	24	66	0.6	191	72	118	62	22.83	2	3	2	2
60210	2	20	1	3	3	2	21722.39007	2	2	14	18	50	1.1	120	89	58	52	22.91	2	2	2	1
60343	2	20	1	3	4	2	19176.06524	2	2	32	27	58	0.8	113	85	27	81	50.86	2	1	2	1
60801	2	20	4	3	1	2	29489.37042	2	3	17	19	68	0.6	114	52	67	63	22.99	2	3	2	1
60938	2	20	1	1	1	1	24508.89869	2	2	15	17	54	0.4	224	71	97	159	33.19	2	2	2	1
61139	2	20	1	1	1	2	24508.89869	2	2	14	19	83	0.5	166	83	69	105	27.16	2	2	2	1
61180	2	20	5	2	2	2	28651.42799	2	2	9	25	54	0.6	193	67	95	42	24.85	2	2	2	1
61474	2	20	3	1	1	2	27315.20977	2	2	13	20	70	0.6	130	46	103	123	18.53	2	3	2	2
61752	2	20	4	2	3	2	35025.05909	2	1	15	18	47	0.6	145	86	51	85	22.26	2	2	2	1
61799	2	20	4	2	2	2	26752.03189	2	2	17	22	61	0.7	156	95	27	58	22.82	2	2	2	1
61971	2	20	3	3	3	2	56607.09259	2	3	29	64	52	0.6	174	84	64	44	20.57	2	2	2	2
62029	2	20	3	3	2	3	69598.4999	2	3	17	24	51	0.5	147	72	80	117	18.44	2	2	2	1
62068	2	20	1	3	2	2	25067.41448	2	2	15	23	46	0.7	223	82	78	251	23.47	2	3	2	1
63043	2	20	5	3	4	2	11609.8069	2	3	18	25	65	0.3	143	90	47	91	24.6	2	1	2	1
63272	2	20	5	3	4	2	114993.8086	2	2	13	20	57	0.6	237	86	61	72	22.3	2	2	2	1
63573	2	20	4	3	2	2	22154.88671	2	3	9	15	66	0.7	133	81	90	48	20	2	1	2	2
63750	2	20	4	3	1	2	23845.8146	2	2	12	11	42	0.7	167	83	74	36	28	2	2	2	1
63856	2	20	4	3	1	2	23845.8146	2	1	14	22	44	0.8	236	82	94	59	18.7	2	2	2	1
63877	2	20	4	3	1	2	30275.27431	2	2	15	21	47	0.9	175	77	48	28	17.7	2	2	2	1
64014	2	20	4	3	2	2	26141.60677	2	2	10	19	24	0.5	141	112	122	43	19.2	2	1	2	1
64379	2	20	4	3	2	2	30275.27431	2	2	17	22	66	0.5	223	81	37	66	25	2	2	2	1
64417	2	20	3	3	3	2	135384.4184	2	2	39	33	43	0.9	156	87	95	52	21.9	2	2	2	1
64706	2	20	4	3	2	2	20332.40949	2	3	12	21	48	0.7	153	78	13	63	32.5	2	2	2	2
65268	2	20	5	3	3	2	16929.83623	2	3	18	19	46	0.5	147	85	82	123	19.7	2	2	2	1
65336	2	20	3	3	3	2	124037.9441	2	2	14	20	72	0.5	162	95	34	66	17.5	2	1	2	3
65490	2	20	4	1	1	1	22225.09847	2	3	12	18	41	0.5	167	98	53	47	27.7	2	2	2	1
65555	2	20	3	3	1	2	53634.75481	2	2	17	17	30	0.6	153	79	51	50	19.2	2	2	2	2
65765	2	20	3	2	2	2	128575.9772	2	2	12	17	47	1	158	92	93	60	20	2	3	2	2
65851	2	20	1	2	1	2	50915.06085	2	3	22	16	66	0.5	112	94	77	188	42.1	2	2	2	1
65939	2	20	4	3	1	2	18097.80103	2	1	14	19	83	0.5	81	86	58	65	27.3	2	2	2	1
66101	2	20	3	2	1	2	48943.0549	2	3	12	21	80	1.2	175	76	195	41	25	2	1	2	3
66172	2	20	3	2	1	2	53634.75481	2	3	42	37	69	0.5	158	74	29	208	35.4	2	2	2	2
66275	2	20	4	3	2	2	18626.11842	2	1	14	21	33	0.5	193	91	55	66	24.6	2	2	2	1
67179	2	20	4	3	1	3	30275.27431	1	3	6	19	51	1	186	93	35	57	23.3	2	1	2	1
67305	2	20	4	3	1	2	29040.3004	2	2	19	32	50	0.6	167	69	93	81	29.7	2	2	2	1
67751	2	20	3	2	2	2	43813.24867	2	3	16	17	75	0.3	220	81	35	125	44.3	2	2	2	3
67789	2	20	4	1	1	1	18723.98095	2	2	7	13	131	0.4	246	87	51	223	31.1	2	3	2	2
67870	2	20	5	3	3	2	10345.80475	2	2	19	17	66	1	195	87	90	41	23	2	1	2	1
68065	2	20	3	3	1	2	114993.8086	2	2	12	15	50	0.5	183	93	76	144	25.3	2	1	2	2
68393	2	20	4	3	1	2	23845.8146	2	2	13	20	69	0.4	197	86	51	39	28.7	2	2	2	1
68586	2	20	4	3	1	2	29040.3004	2	2	17	24	64	0.4	143	81	74	39	21.3	2	2	2	1
68683	2	20	2	1	2	2	32537.53236	2	2	15	17	83	0.5	175	73	76	68	24.5	2	2	2	3
69373	2	20	3	3	1	2	114492.8255	2	2	15	21	58	0.5	160	78	101	98	23.6	2	2	2	1
69533	2	20	3	3	2	2	114993.8086	2	2	18	21	76	0.4	169	84	88	214	35.9	2	1	2	3
69768	2	20	4	3	1	2	23845.8146	2	2	23	21	81	0.3	182	90	32	90	43.3	2	2	2	2
69816	2	20	4	2	4	2	20000.26382	2	3	16	25	78	0.3	181	82	40	79	34.8	2	2	2	1
69963	2	20	4	3	2	2	30275.27431	2	2	22	19	37	0.8	147	86	87	49	23.4	2	2	2	1
70177	2	20	3	2	2	2	45403.54052	2	2	12	17	48	1	164	81	79	42	19.3	2	3	2	2
70204	2	20	4	3	2	2	18097.80103	2	1	14	20	61	0.4	106	99	42	100	40.8	1	2	2	1
70275	2	20	4	3	2	2	26999.6432	2	1	15	22	64	0.4	167	87	18	92	28.4	2	2	2	1
70333	2	20	1	3	3	2	48470.42863	2	2	13	20	45	0.5	210	81	87	102	18	2	1	2	1
70431	2	20	2	1	1	2	32455.69472	2	3	16	21	50	0.4	181	85	125	110	25	2	1	2	1
70614	2	20	4	2	1	1	22225.09847	2	2	14	19	61	0.5	187	100	37	185	32.7	2	2	2	3
71049	2	20	1	3	1	2	57438.35606	2	2	15	22	43	0.6	203	93	96	110	22	2	1	2	1
71108	2	20	4	3	1	2	23845.8146	2	3	15	19	31	0.3	156	108	70	90	41	2	1	2	1
71114	2	20	3	3	1	2	132307.4998	2	1	17	27	60	0.8	245	82	45	130	20.5	2	2	2	2
71264	2	20	2	3	3	2	30253.42701	2	3	17	22	41	0.8	125	95	133	34	31.1	1	2	2	2
71355	2	20	5	3	2	2	16026.44693	2	3	11	15	34	0.6	160	85	136	39	21	2	2	2	2
71366	2	20	3	3	1	2	114492.8255	2	2	18	22	50	0.7	164	71	118	75	24.8	2	1	2	1
71740	2	20	4	3	1	2	20443.96102	2	1	17	17	62	0.7	175	84	61	42	20.4	2	2	2	2
74051	2	20	5	3	3	2	23961.53937	2	1	38	26	56	0.3	225	90	71	336	27.7	2	1	2	1
74150	2	20	3	1	2	2	58373.27441	2	2	12	19	42	0.7	143	74	63	58	21.9	2	3	2	2
74226	2	20	5	3	1	2	32007.74559	2	2	17	24	36	0.8	184	86	141	153	18.1	2	3	2	1
74460	2	20	3	2	3	2	121187.3907	2	2	17	17	43	0.8	177	78	157	64	21.1	2	3	2	3
74601	2	20	4	2	1	2	41405.04371	2	3	27	21	53	0.8	172	85	157	35	18.7	2	2	2	1
74644	2	20	3	1	4	2	34950.41007	2	1	19	22	48	0.8	134	93	206	56	23.9	2	2	2	1
74977	2	20	5	3	3	2	37144.71161	2	3	12	17	77	0.5	166	82	98	108	17.3	2	1	2	2
75260	2	20	5	3	3	2	19549.68944	2	1	12	16	46	0.3	235	79	63	124	28.5	2	1	2	2
75517	2	20	1	1	1	2	37256.82438	2	3	21	21	57	0.7	119	85	160	74	22.5	2	2	2	1
75534	2	20	4	2	1	2	15975.12601	2	1	11	17	74	0.4	150	91	31	91	33.5	2	3	2	1
75737	2	20	1	3	1	2	23089.07707	2	3	17	23	63	0.4	205	90	116	123	22.4	2	1	2	2
75858	2	20	4	2	2	1	39290.22086	2	3	13	17	65	0.4	245	74	114	149	31.1	2	2	2	2
75997	2	20	4	3	2	2	34981.27069	2	2	11	21	55	0.8	187	79	83	59	17.1	2	2	2	3
76034	2	20	3	2	2	2	86293.02064	2	2	37	28	62	0.5	249	95	113	144	43.7	2	3	2	1
76101	2	20	4	2	1	2	31173.02391	2	2	16	19	67	0.9	137	96	82	95	36.1	2	3	1	1
76409	2	20	1	1	1	2	37288.35625	2	3	46	37	98	0.5	186	95	96	127	28.6	2	1	2	1
76891	2	20	3	3	2	2	58373.27441	2	2	24	19	72	0.3	218	79	128	152	36.1	2	2	2	2
77016	2	20	4	2	2	2	44226.96168	2	1	11	16	51	0.4	183	126	74	50	28.4	2	2	2	2
77206	2	20	4	2	3	1	44921.80352	2	3	15	18	30	0.4	167	99	63	51	23.8	2	2	2	2
77217	2	20	3	3	1	2	107644.6986	2	2	14	17	55	0.3	92	90	38	45	21.4	2	3	2	1
77315	2	20	3	2	2	2	73602.37738	2	2	11	15	32	0.4	165	89	29	83	25.9	2	3	2	1
77461	2	20	4	3	1	2	26359.331	2	3	15	20	59	0.5	175	77	110	70	18.5	2	2	2	1
77743	2	20	4	3	3	2	25748.36064	2	3	12	19	56	0.8	169	77	94	64	18.2	2	2	2	1
77796	2	20	2	2	2	2	27971.68298	2	2	15	17	62	0.6	127	85	116	50	27.4	2	2	2	1
78589	2	20	4	1	1	2	20371.85435	2	3	53	162	80	0.4	128	89	129	83	21.4	2	3	2	1
78750	2	20	2	3	3	2	29272.06906	2	2	14	19	40	0.7	215	81	131	104	22.3	2	1	2	2
78969	2	20	4	1	1	2	23735.20352	2	3	28	24	51	0.4	200	93	37	252	37.2	2	2	2	1
79390	2	20	3	3	3	2	66927.79228	2	2	17	22	49	0.6	158	73	137	80	23	2	2	2	2
79517	2	20	5	2	1	1	20094.06088	2	1	10	17	83	0.5	161	72	63	92	37.5	2	3	2	2
79590	2	20	3	3	1	2	91818.19337	2	1	12	19	52	1.9	161	91	152	57	16.1	2	3	2	2
79804	2	20	3	3	3	2	88151.341	2	2	8	19	89	0.5	199	85	122	73	24.3	2	1	2	1
79912	2	20	5	3	2	2	44226.96168	2	2	26	23	60	0.4	128	86	50	42	21.5	2	2	2	3
80110	2	20	3	3	3	2	89514.43322	2	2	13	16	36	0.6	193	76	95	153	18.7	2	1	2	2
80149	2	20	1	3	4	2	32767.51834	2	3	20	19	77	0.3	187	84	39	68	29.5	2	1	2	1
80474	2	20	2	3	2	2	28521.50319	2	2	18	24	67	1.1	172	73	66	67	23	2	2	2	1
80489	2	20	3	3	3	2	32386.09462	2	1	15	18	35	0.5	167	88	64	97	22.1	2	1	2	3
81015	2	20	5	3	1	2	20785.402	2	1	13	18	42	0.6	172	80	77	66	22.1	2	2	2	1
81304	2	20	1	1	2	3	28779.66202	2	2	77	46	63	0.4	234	88	61	142	24.6	2	2	2	3
81683	2	20	3	3	2	2	87609.29917	2	2	17	18	55	0.7	136	96	110	43	24	2	3	2	2
81889	2	20	4	1	1	1	39598.90105	2	1	16	27	46	0.7	162	82	84	30	20.4	2	3	2	3
82224	2	20	2	1	2	2	36550.65006	2	2	17	22	73	0.3	144	90	154	105	19.8	2	3	2	1
82452	2	20	4	2	3	2	44921.80352	2	2	16	18	41	0.3	131	98	51	49	21.7	2	2	2	1
82617	2	20	4	3	3	2	27994.11306	2	2	19	20	66	0.4	165	75	32	41	31.3	2	2	2	3
83018	2	20	2	2	2	2	23089.07707	2	2	25	21	71	0.4	156	82	39	80	19.2	2	1	2	1
83536	2	20	1	3	2	2	34930.20234	2	3	18	21	58	0.5	144	81	43	175	38.9	2	1	2	3
83647	2	20	3	2	1	1	27812.90608	2	3	10	17	73	0.1	211	106	27	158	29.3	2	3	2	2
83809	2	20	4	2	3	2	37564.93347	2	3	11	13	32	0.6	147	89	88	19	26.2	2	1	2	2
83822	2	20	4	3	2	2	35323.51722	2	3	11	20	50	0.4	217	82	38	53	22.2	2	2	2	1
84778	2	20	4	3	2	3	36204.78852	2	1	12	19	66	0.4	157	87	152	66	21.7	2	3	2	1
85010	2	20	5	3	3	3	32881.80809	1	3	18	22	51	0.4	201	87	63	161	30.6	2	3	2	1
85204	2	20	2	2	1	2	35197.71837	2	3	13	22	67	0.4	171	92	70	150	23.3	2	1	2	1
85284	2	20	3	3	3	2	91128.69398	2	2	16	24	47	0.5	193	81	90	121	25.1	2	2	2	2
85362	2	20	3	3	2	2	64482.33783	2	3	19	24	50	0.2	183	81	90	104	20.8	2	2	2	1
85611	2	20	5	2	2	2	14403.03579	2	3	10	20	42	1.3	191	86	125	76	16.4	2	1	2	2
85631	2	20	2	2	3	2	27816.41209	2	2	12	17	53	0.6	150	96	73	41	18.7	2	1	2	2
86159	2	20	2	3	4	2	18693.95597	2	2	17	22	62	0.6	172	63	118	77	25.6	2	2	2	2
86858	2	20	4	3	3	1	27553.16126	2	3	12	18	144	0.6	286	85	16	87	26	2	2	2	1
87147	2	20	5	1	2	1	31774.38001	2	3	16	23	129	0.6	180	92	42	163	33.1	2	1	2	1
87508	2	20	1	2	2	2	24259.11598	2	1	44	33	73	0.4	225	97	93	271	36.2	2	1	2	1
87814	2	20	1	2	2	2	24447.49725	2	3	14	16	47	0.6	177	104	112	101	21.1	2	1	2	1
87821	2	20	3	3	1	2	55220.93284	2	2	29	32	72	0.4	152	80	138	76	33.2	2	2	2	2
88027	2	20	1	2	2	2	30052.84413	2	2	17	19	61	0.3	152	88	63	100	32.3	2	1	2	3
88049	2	20	3	3	1	2	53707.82772	2	3	21	17	79	0.4	182	91	99	168	38.2	2	2	2	2
88071	2	20	4	3	2	2	19327.1642	2	1	16	20	52	0.9	131	94	79	48	25.6	2	2	2	1
88360	2	20	1	2	2	2	37041.00776	2	3	11	17	52	1.1	152	90	45	90	28.7	2	2	2	2
88702	2	20	3	2	2	2	51642.14204	2	2	18	17	65	0.3	175	88	98	63	32.9	2	2	2	1
88840	2	20	4	3	3	2	30074.33109	2	3	26	22	68	0.4	155	83	64	31	33.8	2	2	2	2
88944	2	20	4	3	3	2	31927.39552	2	2	12	17	56	0.4	166	79	106	53	24.4	2	1	2	1
88951	2	20	3	3	3	2	100941.8218	2	2	16	20	62	0.4	169	83	41	71	23	2	2	2	1
89152	2	20	1	3	1	2	24259.11598	2	3	37	29	66	0.4	197	91	54	126	29	2	1	2	1
89508	2	20	2	3	4	2	28590.61717	2	2	13	21	54	0.8	182	87	142	29	16.7	2	1	2	1
89529	2	20	2	3	2	2	29733.41697	2	3	14	23	80	0.3	183	74	50	77	27.2	2	2	2	1
89749	2	20	2	1	2	2	28429.22492	2	3	37	36	111	0.3	183	82	89	107	21.6	2	2	2	1
90454	2	20	3	2	2	2	72730.16503	2	3	15	25	58	0.5	142	87	83	109	32	2	3	2	1
90744	2	20	3	3	2	2	76513.64465	2	3	16	17	95	0.4	164	92	38	75	29	2	2	2	1
91791	2	20	5	3	3	2	73456.40869	2	1	21	25	43	1.5	197	92	119	78	18.9	2	1	2	2
92206	2	20	1	3	2	2	35188.95737	2	2	19	25	65	0.5	205	89	92	61	18	2	3	2	2
92478	2	20	2	3	3	2	28027.58607	2	2	50	33	70	0.2	222	102	61	241	48.3	2	2	2	3
93050	2	20	4	3	2	2	18613.70453	2	1	13	20	72	0.6	212	82	28	59	27.7	2	2	2	2
93870	2	20	3	3	3	2	69137.68897	2	3	13	15	47	0.5	151	89	154	51	19	2	1	2	2
95037	2	20	1	2	2	1	58868.83911	2	3	9	15	98	0.1	254	81	47	254	26.2	2	1	2	1
95113	2	20	1	2	3	2	63800.76826	2	3	19	17	78	0.6	135	79	91	46	32.6	2	2	2	3
95870	2	20	4	2	1	2	72593.94244	2	2	32	74	106	0.3	139	92	52	115	36.8	2	3	2	1
96035	2	20	5	2	2	2	11006.51737	2	3	10	14	58	0.9	174	86	115	83	22.6	2	2	2	2
96093	2	20	3	2	1	2	99436.82004	2	2	24	27	106	0.5	146	81	46	71	39	2	2	2	3
96355	2	20	1	1	1	2	36060.56811	2	2	9	13	61	0.7	151	79	109	48	17.5	2	2	2	1
96663	2	20	3	2	1	2	112934.0861	2	2	13	18	72	0.5	156	89	86	66	21.5	2	1	2	1
97106	2	20	3	3	1	2	64661.59626	2	1	10	13	39	0.3	163	88	56	198	18.8	2	1	2	2
97249	2	20	4	3	2	2	38229.29513	2	1	8	10	63	0.1	112	84	76	69	32	2	3	2	2
97306	2	20	1	2	4	2	31581.52171	2	3	19	19	82	0.5	172	104	83	83	32.6	2	1	2	1
97507	2	20	2	3	3	2	25400.9531	2	2	8	13	45	1.7	112	78	102	46	21.6	2	1	2	2
97522	2	20	1	3	1	2	36034.24734	2	2	11	15	63	1.1	189	91	67	128	21.9	2	2	2	2
97671	2	20	2	1	4	1	59741.787	2	3	9	13	70	0.4	153	63	65	141	33.3	2	1	2	1
97853	2	20	5	3	2	1	16241.91012	2	3	7	12	81	0.2	195	86	102	246	26.2	2	2	2	1
98531	2	20	3	2	2	2	152489.3842	2	2	12	16	71	0.3	177	81	45	100	21.1	2	1	2	2
98788	2	20	1	3	2	2	34619.09106	2	1	10	13	68	0.5	187	79	125	137	37.9	2	3	2	1
99110	2	20	1	2	1	2	45786.24081	2	2	16	19	49	0.5	143	89	173	81	20.1	2	1	2	3
99121	2	20	1	3	1	2	20517.48899	2	3	10	10	67	0.2	119	89	22	84	33.1	2	1	2	1
99125	2	20	5	3	3	2	28515.66999	2	2	10	15	51	0.5	153	85	95	85	22.1	2	2	2	1
99233	2	20	1	1	3	2	24020.07341	2	3	12	17	62	0.3	139	89	88	77	20.8	2	3	2	3
99459	2	20	2	2	2	2	39778.80134	2	2	11	13	61	1.2	209	81	108	84	41.7	2	3	2	1
99721	2	20	4	3	2	2	33992.33767	2	2	9	12	61	0.4	179	85	88	48	24.7	2	2	2	2
99761	2	20	2	1	4	2	59741.787	2	3	15	17	106	0.4	212	86	108	141	20.4	2	1	2	2
99931	2	20	5	1	2	2	10339.76675	2	1	13	15	64	0.2	158	82	48	103	24.1	2	2	2	1
100029	2	20	1	2	2	2	36854.6147	2	1	16	22	61	0.4	168	82	151	80	22.7	2	1	2	2
100961	2	20	3	2	2	2	50733.85078	2	1	11	18	90	0.4	166	83	41	86	17.2	2	2	2	3
101688	2	20	3	2	3	2	176672.4417	2	2	10	15	69	0.5	132	81	54	45	20.3	2	2	2	3
102015	2	20	3	2	1	2	103553.5765	2	2	25	21	63	0.5	108	86	136	78	26.3	2	3	2	1
102393	2	20	3	3	1	2	80024.5098	2	2	20	22	88	0.2	139	93	32	61	18	2	2	2	2
102899	2	20	3	3	2	2	92973.59323	2	2	13	16	42	0.4	183	82	167	94	23.4	2	1	2	1
21375	2	21	4	2	2	1	6229.318575	2	2	11	19	42	0.4	238	75	142	159	21.3	2	3	2	4
21421	2	21	1	1	1	1	3880.281456	2	3	12	14	71	0.5	146	83	19	92	36.95	2	1	2	4
21747	2	21	3	1	3	1	6874.068719	2	3	9	15	77	0.4	220	84	65	95	36.38	2	1	2	4
21758	2	21	3	1	2	1	6480.329464	2	3	17	15	41	0.4	187	68	89	102	18.71	2	2	2	4
21870	2	21	1	1	3	1	3271.254292	2	3	60	42	46	0.5	198	78	80	56	17.8	2	1	2	4
22051	2	21	4	3	1	1	29801.05755	2	3	8	17	45	0.4	234	63	69	100	17.62	2	2	2	4
22330	2	21	3	2	2	1	7799.492484	2	3	15	19	78	0.8	259	92	44	235	16.99	2	2	2	4
23066	2	21	3	1	2	2	74434.95391	2	2	16	17	60	0.4	167	71	92	53	33.03	2	3	2	4
23192	2	21	1	3	1	2	26702.08254	2	3	17	20	37	0.8	165	83	76	43	22.18	2	2	2	4
23323	2	21	3	2	2	2	57713.28471	2	2	18	29	107	1	168	80	98	45	20.53	2	2	2	4
23485	2	21	5	3	1	2	59553.08095	2	1	11	16	52	0.8	186	80	138	71	20.22	2	1	2	4
23509	2	21	4	1	1	2	29729.21565	2	3	10	18	84	0.5	168	77	85	42	16.91	2	3	2	4
23672	2	21	1	3	2	2	26702.08254	2	1	30	15	89	0.4	158	89	55	240	25.65	2	1	2	4
23790	2	21	5	3	2	2	72126.04218	2	2	16	14	52	0.6	124	101	57	92	27.87	2	2	2	4
24319	2	21	1	3	1	1	3107.519805	2	3	11	17	234	0.4	245	68	69	256	30.59	2	2	2	4
24725	2	21	4	2	2	2	28970.19955	2	2	17	24	72	0.5	137	85	78	62	29.38	2	3	2	4
24783	2	21	1	1	2	2	31018.85425	2	2	18	18	83	0.7	139	95	32	68	24.71	2	1	2	4
25085	2	21	1	3	2	1	4462.008562	2	1	13	16	85	0.5	252	77	235	136	27.93	2	1	2	4
25255	2	21	3	3	3	2	58503.90547	2	2	17	23	37	0.9	168	76	125	126	20.94	2	2	2	4
25268	2	21	4	2	2	2	27080.11876	2	1	10	12	86	0.2	152	70	12	94	23.12	2	3	2	4
25317	2	21	1	1	4	2	27787.84012	2	2	11	16	44	0.6	148	92	90	70	21.39	2	2	2	4
25466	2	21	1	2	1	1	3877.262443	2	3	13	17	63	0.5	230	79	52	121	20.46	2	1	2	4
25802	2	21	4	2	2	2	30730.404	2	3	19	21	54	0.8	179	80	84	54	26.62	2	2	2	4
25949	2	21	3	3	1	2	59553.08095	2	2	14	21	43	0.7	165	81	66	41	21.61	2	2	2	4
26070	2	21	1	1	1	2	25551.04249	2	3	19	22	67	0.7	184	80	126	124	21.87	2	2	2	4
26273	2	21	4	3	3	2	27010.10331	2	3	15	16	41	0.9	198	76	102	83	28.44	2	2	2	4
26366	2	21	3	1	1	2	65056.80031	2	2	16	18	76	0.3	198	85	109	262	31.99	2	3	2	4
26525	2	21	3	2	3	2	74434.95391	2	2	24	22	55	0.6	162	81	72	92	25.47	2	3	2	4
26571	2	21	1	1	2	2	23220.84198	2	3	23	24	69	1.3	138	77	122	31	19.97	2	2	2	4
26794	2	21	1	1	2	1	2939.480111	2	3	11	21	66	0.7	160	89	123	119	20.64	2	2	2	4
27364	2	21	3	3	4	3	79087.66237	2	2	28	27	36	1	158	80	73	54	20.72	2	2	2	4
27935	2	21	1	3	2	2	24441.27589	2	2	16	23	40	0.7	185	87	196	166	21.04	2	2	2	4
28245	2	21	3	2	1	2	54826.10629	2	2	20	27	72	0.6	153	90	46	70	28.53	2	3	2	4
28305	2	21	4	2	2	2	30730.404	2	3	16	23	85	0.8	148	86	195	79	24.02	2	2	2	4
28754	2	21	3	2	1	2	69461.64277	2	2	23	23	74	0.7	160	81	32	55	41.72	2	3	1	4
28832	2	21	3	3	1	2	59553.08095	2	2	23	21	70	0.9	227	94	112	71	27.01	2	2	2	4
29418	2	21	4	2	1	2	29729.21565	2	2	12	15	94	0.6	167	80	73	52	40.71	2	3	2	4
29972	2	21	1	2	4	2	34838.02204	2	2	15	18	86	0.5	183	83	32	142	35.47	2	2	2	4
29982	2	21	3	3	3	2	70284.59344	2	2	12	17	78	0.8	172	90	111	81	30.11	2	2	2	4
30152	2	21	3	1	1	1	6666.183675	2	3	17	18	81	0.9	170	84	71	59	34.89	2	2	2	4
30509	2	21	1	1	3	2	26892.76122	2	2	13	15	66	0.9	190	94	61	229	50.92	2	2	2	4
30827	2	21	1	1	1	1	2545.111434	2	1	10	15	196	0.5	266	79	41	337	30.71	2	1	2	4
31403	2	21	4	3	2	2	26429.32197	2	1	17	18	89	0.4	157	96	51	104	29.15	2	3	2	4
31535	2	21	4	2	1	1	33020.55594	2	3	22	22	79	0.4	220	90	43	95	24.71	2	2	2	4
31870	2	21	3	3	2	2	53227.80664	2	3	10	18	48	1.3	159	90	37	39	19.42	2	2	2	4
32098	2	21	5	2	2	3	47698.75547	2	3	12	18	48	0.7	159	95	52	31	22.84	2	2	2	4
32145	2	21	3	3	2	2	67033.9976	2	2	16	24	69	0.4	175	105	39	62	23.28	2	2	2	4
32198	2	21	3	3	3	2	70667.17791	2	2	16	15	63	0.6	183	76	43	129	21.14	2	3	2	4
32286	2	21	1	2	4	2	17968.8358	2	2	16	20	80	0.6	167	78	66	65	29.46	2	2	2	4
32693	2	21	1	3	1	2	16264.09407	2	2	14	18	68	1	122	80	86	91	24.55	2	2	2	4
33082	2	21	4	3	3	1	8065.195215	2	1	10	20	59	0.3	199	88	24	103	23.12	2	1	2	4
33163	2	21	4	3	2	2	27764.008	2	3	10	18	49	1.7	176	84	98	51	22.02	2	2	2	4
33227	2	21	1	3	1	2	17047.94771	2	3	30	21	44	0.4	176	82	20	145	33.68	2	2	2	4
33371	2	21	2	1	2	3	3561.046948	2	3	41	32	75	0.4	267	94	26	254	23.72	2	2	2	4
33372	2	21	3	3	3	1	70667.17791	2	2	13	17	54	0.4	188	77	48	214	31.08	2	2	2	4
33582	2	21	3	2	2	1	6515.604243	2	2	13	19	67	0.2	204	138	53	222	34.34	2	3	2	4
33841	2	21	4	1	2	2	22025.07462	2	2	28	23	65	0.4	234	80	44	76	76.07	2	2	2	4
33856	2	21	4	3	1	2	33020.55594	2	3	18	21	57	0.8	158	93	126	50	20.42	2	2	2	4
33963	2	21	3	3	3	2	67802.80671	2	1	19	20	47	0.7	209	85	121	111	19.12	2	2	2	4
34302	2	21	3	3	3	2	54031.06425	2	2	18	18	42	0.5	185	51	69	116	21.2	2	3	2	4
34650	2	21	2	3	3	2	53227.80664	2	2	17	20	49	0.5	201	100	73	92	35.94	2	2	2	4
34723	2	21	1	2	2	1	2111.960941	2	3	15	16	70	0.5	202	82	79	140	30.35	2	1	2	4
34737	2	21	4	3	3	2	23493.73592	2	2	11	9	24	0.6	203	72	92	131	22.26	2	1	2	4
34739	2	21	3	1	3	1	7597.13858	2	3	16	19	52	0.4	211	81	60	108	25.54	2	2	2	4
35113	2	21	4	3	2	2	29856.7755	2	3	16	19	81	0.5	186	80	81	57	31.12	1	3	2	4
35184	2	21	1	2	2	1	3239.632851	2	3	14	23	259	0.6	320	84	40	272	30.08	1	1	2	4
35257	2	21	4	3	1	2	27764.008	2	1	22	21	98	0.5	216	58	52	89	21.24	2	2	2	4
35935	2	21	5	1	3	2	23980.73433	2	1	15	19	85	0.2	183	90	22	57	31.06	2	2	2	4
36178	2	21	3	2	4	1	6926.280887	2	2	15	21	41	0.5	195	76	133	127	21.91	2	3	2	4
36466	2	21	3	1	1	2	6251.505552	2	3	31	18	121	0.3	240	86	44	302	27.57	2	2	2	4
36911	2	21	1	1	1	1	19484.40039	2	2	53	38	55	0.4	150	105	62	145	33.02	2	2	2	4
37081	2	21	3	3	2	2	68600.81634	2	3	19	21	76	0.2	191	74	80	127	26.08	2	1	2	4
37418	2	21	3	3	2	2	63565.24584	2	2	16	25	34	0.8	165	103	94	128	20.49	2	3	2	4
37821	2	21	1	2	4	2	12381.56176	2	3	33	29	54	1.1	190	101	173	52	20.83	2	2	2	4
38135	2	21	1	1	1	2	17928.39322	2	3	24	21	74	0.5	188	83	23	460	40.64	2	2	2	4
38168	2	21	4	3	2	2	25685.47187	2	3	25	28	44	0.7	231	80	59	92	34.6	2	2	2	4
38245	2	21	3	2	2	2	63738.10153	2	1	12	15	55	0.5	171	102	53	101	31.62	2	3	2	4
38249	2	21	1	2	1	2	18592.50343	2	2	27	24	74	0.3	145	92	79	345	27.22	2	3	2	4
38522	2	21	3	3	2	2	43707.32487	2	3	18	16	39	0.3	136	91	36	85	26.09	2	3	2	4
38823	2	21	1	3	1	2	16485.69908	2	2	46	30	82	0.7	182	86	66	77	34.33	2	3	2	4
39088	2	21	4	3	1	2	29518.23256	2	3	12	20	96	0.7	154	65	92	29	18.75	2	1	2	4
39184	2	21	4	3	1	2	33020.55594	2	2	16	22	49	1.3	143	89	94	32	28.76	2	3	2	4
39777	2	21	1	1	1	1	3743.488408	2	3	13	16	70	0.4	297	92	71	312	26.96	2	2	2	4
39885	2	21	3	3	3	2	77621.75684	2	2	16	21	51	0.6	158	85	74	107	21.2	2	2	2	4
39996	2	21	3	3	3	2	70117.70785	2	3	48	36	53	0.4	151	98	84	82	25.87	2	1	2	4
40039	2	21	3	1	1	2	85429.37369	2	2	111	55	46	0.4	186	84	42	322	36.14	2	2	2	4
40133	2	21	1	3	1	2	23739.22613	2	2	11	20	52	0.3	137	87	20	67	16.77	2	2	2	4
40355	2	21	3	1	2	1	5210.352105	2	2	13	19	90	0.5	224	83	72	249	23.38	2	3	2	4
40417	2	21	3	3	3	2	63179.52209	2	2	12	20	69	0.3	138	78	58	132	22.04	2	1	2	4
40489	2	21	3	3	3	2	67802.80671	2	2	18	17	89	0.5	158	89	32	63	41.33	2	2	2	4
40651	2	21	4	1	1	3	32408.25446	2	3	17	19	70	0.5	241	92	67	187	33.99	2	3	2	4
40878	2	21	1	2	1	1	3275.201317	2	3	15	23	42	0.3	333	81	45	234	22.78	2	2	2	4
41338	2	21	4	1	2	2	22762.56739	2	3	17	19	62	0.6	161	76	47	96	36.53	2	3	2	4
41374	2	21	3	2	1	2	85429.37369	2	2	16	24	63	0.5	149	89	97	69	21.77	2	2	2	4
42252	2	21	4	3	2	1	25807.55829	2	3	21	20	56	0.5	243	69	86	117	32.06	2	3	2	1
42376	2	21	5	2	1	2	59530.45131	2	2	20	23	38	0.3	134	81	64	68	24.27	2	2	2	2
42862	2	21	4	3	4	2	21343.28902	2	2	21	20	41	0.5	173	82	75	59	23.74	2	2	2	1
43139	2	21	1	2	2	2	21249.13607	2	3	17	17	75	0.5	190	83	80	115	31.25	2	2	2	2
43246	2	21	4	3	4	1	26049.19883	2	2	10	14	74	1	236	65	103	71	25.76	2	2	2	1
43559	2	21	3	3	2	2	75648.2841	2	2	17	26	43	0.3	152	79	83	157	19.89	2	1	2	2
43561	2	21	3	3	1	2	75648.2841	2	3	65	92	51	0.5	165	66	67	30	19.1	2	2	2	2
43912	2	21	1	1	1	2	23373.16702	2	3	16	20	65	0.8	146	84	135	60	32.87	2	3	2	1
43992	2	21	1	3	2	2	22139.30308	2	3	17	19	95	0.9	174	86	42	125	31.32	2	1	2	1
44642	2	21	4	2	2	2	27984.79206	2	3	14	18	72	0.9	142	76	106	38	20.84	2	3	2	1
44815	2	21	3	2	1	2	59530.45131	2	2	20	19	37	1	241	72	101	107	22.6	2	2	2	2
45159	2	21	1	3	2	2	25484.2175	2	1	15	20	75	0.6	139	98	42	28	30.55	2	2	2	2
45374	2	21	1	1	2	2	18157.7291	2	2	16	22	84	0.6	192	81	60	67	18.7	2	2	2	2
45390	2	21	1	3	2	2	25484.2175	2	2	20	24	83	0.6	192	82	68	179	22.78	2	2	2	1
45874	2	21	4	1	2	2	29760.88116	2	1	19	17	66	0.6	230	92	25	137	38.52	2	3	2	3
46237	2	21	1	3	4	2	15981.8576	2	2	15	18	59	0.8	200	84	84	167	23.26	2	2	2	2
46399	2	21	4	1	1	2	22502.25315	2	3	16	31	83	0.6	143	88	39	50	16.45	2	2	2	2
46413	2	21	3	3	2	2	70428.76889	2	2	15	32	42	0.7	177	80	102	131	17.76	2	3	2	1
46655	2	21	4	2	2	2	25807.55829	2	3	11	17	48	0.5	203	64	94	34	24.03	2	2	2	2
46738	2	21	5	3	3	2	64281.64851	2	1	10	21	43	0.8	239	64	133	182	21.46	2	1	2	3
46744	2	21	3	3	2	2	75648.2841	2	2	16	23	47	0.7	161	80	89	56	23.97	2	2	2	3
46887	2	21	4	1	2	2	27984.79206	2	2	22	32	54	0.5	202	69	40	59	26.95	2	3	2	1
46893	2	21	3	3	1	2	96555.33478	2	2	24	23	44	1.4	167	72	130	134	17.84	2	2	2	1
47130	2	21	4	1	1	1	25242.82259	2	2	26	20	68	0.6	192	79	52	85	40.67	2	2	2	1
47149	2	21	1	1	2	2	18157.7291	2	1	21	21	89	0.5	249	92	71	179	25.04	2	2	2	1
47234	2	21	3	3	2	2	75648.2841	2	2	17	25	77	0.6	172	80	94	48	19.57	2	2	2	2
47632	2	21	3	3	2	2	81656.51609	2	2	17	18	65	0.4	158	87	73	193	20.27	2	2	2	2
47717	2	21	1	3	1	2	25876.28239	2	2	41	28	62	1.1	124	90	59	153	38.55	2	2	2	3
47867	2	21	3	1	2	2	60383.0909	2	2	11	17	63	0.5	150	88	45	60	21.76	2	2	2	1
48105	2	21	3	2	1	2	66750.27652	2	3	46	34	79	0.6	190	88	62	161	36.87	2	3	2	2
48323	2	21	2	3	4	2	23679.19488	2	2	14	20	65	0.5	119	80	62	114	26.66	2	3	2	2
48873	2	21	1	3	1	2	25484.2175	2	2	13	16	46	0.5	150	93	79	48	20.39	2	2	2	2
48878	2	21	3	3	3	2	99395.2327	2	2	17	20	38	0.4	176	78	138	290	26.53	2	2	2	3
49099	2	21	3	3	2	1	97827.79656	2	3	14	18	119	0.3	183	133	41	329	35.05	1	2	2	2
49328	2	21	3	2	3	2	76491.23732	2	2	16	23	81	0.5	147	86	24	109	37.49	2	3	2	3
49442	2	21	4	3	2	2	25242.82259	2	3	16	23	56	0.5	209	79	43	46	30.71	2	2	2	1
49740	2	21	2	3	2	2	23679.19488	2	2	20	23	49	0.9	153	92	99	68	29.61	2	2	2	1
50162	2	21	3	3	4	2	80878.56369	2	3	15	20	58	1	136	81	126	47	18.87	2	1	2	2
50216	2	21	2	2	1	2	19526.93906	2	3	36	56	70	0.8	190	49	172	86	22.49	2	2	2	3
50373	2	21	3	3	3	2	89818.29943	1	3	14	20	45	0.5	191	74	158	66	19.61	2	1	2	1
50520	2	21	5	3	2	2	73433.15379	1	2	15	19	51	0.8	159	73	119	71	18.83	2	2	2	2
50634	2	21	2	1	1	2	17602.26302	2	3	15	19	49	0.4	165	91	36	69	28.43	2	3	2	2
50917	2	21	3	3	1	2	69372.7903	2	3	12	16	57	0.7	209	77	78	93	32.5	2	1	2	2
51083	2	21	2	3	4	2	20954.53773	2	3	16	22	46	0.6	167	78	109	103	20.7	2	1	2	1
51367	2	21	4	3	1	2	26529.79395	2	2	21	26	44	0.7	129	71	126	103	22.37	2	2	2	2
51741	2	21	4	3	2	2	34425.8445	2	2	19	22	77	0.6	172	78	110	68	37.33	2	3	2	2
52144	2	21	4	1	1	2	34192.3133	2	2	16	17	56	0.6	186	89	95	75	38.23	2	2	2	3
52235	2	21	4	1	1	2	29489.37042	2	2	23	25	68	0.5	212	93	54	183	45.27	2	2	2	1
52331	2	21	1	1	1	2	24638.55695	2	3	27	25	89	0.4	150	169	115	186	27.48	2	2	2	3
52475	2	21	3	3	1	2	22182.7341	2	1	19	27	65	0.8	221	83	127	112	24.02	2	2	2	3
52685	2	21	1	3	3	2	25067.41448	2	2	14	18	45	1	177	69	121	59	22.7	2	2	2	2
53229	2	21	1	3	2	2	18136.87595	2	2	17	22	55	0.8	175	75	77	41	25.56	2	2	2	3
53274	2	21	1	1	4	2	20962.23051	2	1	11	18	98	0.7	218	89	27	126	40.81	1	1	2	1
53454	2	21	4	1	2	2	26633.88317	2	3	8	17	68	1	186	78	148	38	24.14	2	2	2	2
53468	2	21	4	2	1	2	26752.03189	2	2	9	17	44	0.6	166	89	36	26	21.69	2	2	2	1
54057	2	21	2	2	1	2	24316.74214	2	2	17	23	58	0.6	218	64	30	90	15.64	2	3	2	1
54489	2	21	4	3	2	2	22968.78613	2	2	14	19	88	0.8	146	86	39	79	17.4	2	2	2	1
54716	2	21	4	3	1	2	35025.05909	2	3	17	16	89	0.7	148	76	83	48	25.04	1	3	2	2
54728	2	21	3	3	1	2	22182.7341	2	2	19	26	78	0.5	182	67	80	63	20.56	2	2	2	2
55171	2	21	3	1	1	2	35500.05589	2	2	12	15	41	0.4	132	79	68	92	25.21	2	3	2	3
55226	2	21	1	1	1	2	24471.4188	2	2	14	19	87	0.4	130	75	64	67	24.98	2	1	2	1
55510	2	21	1	2	3	2	17111.87888	2	2	18	24	70	0.6	208	81	150	86	29.79	2	2	2	3
55516	2	21	4	3	2	2	33155.29032	2	3	14	17	46	1	130	84	46	42	28.64	2	2	2	1
55669	2	21	3	3	1	2	22109.48236	2	2	15	23	48	0.8	163	72	99	83	23.35	2	2	2	1
55854	2	21	3	2	1	2	22582.98772	2	2	16	16	34	0.5	154	76	108	118	23.4	2	3	2	2
56202	2	21	5	1	2	2	28578.27161	2	2	20	13	53	0.6	178	77	61	121	41.12	2	3	2	2
56548	2	21	3	3	2	2	26603.69631	2	2	15	20	48	0.3	239	72	121	188	28.68	2	3	2	2
56556	2	21	4	2	2	2	26752.03189	2	1	11	29	47	1.3	194	78	60	99	22.75	2	2	2	1
56708	2	21	1	1	3	1	21084.09267	2	3	16	17	169	0.6	202	89	43	170	37.15	2	2	2	1
57323	2	21	4	3	1	2	24604.41567	2	2	23	21	65	0.5	236	88	103	70	33.24	2	2	2	1
57455	2	21	3	2	1	2	32469.35572	2	3	14	17	71	0.6	163	120	28	149	15.8	2	2	2	2
57458	2	21	3	3	3	2	69598.4999	2	2	11	15	42	0.9	192	74	140	50	21.09	2	1	2	1
57497	2	21	1	3	2	2	21722.39007	2	2	15	17	57	0.5	164	91	53	98	33.7	2	2	2	1
57602	2	21	3	3	2	2	25142.22141	2	2	45	30	47	0.8	148	88	60	46	30.25	2	2	2	2
57857	2	21	3	2	1	2	28458.27036	2	3	13	22	48	1.9	142	87	114	55	18.56	2	2	2	1
57900	2	21	3	3	3	2	72711.08705	2	2	15	22	87	0.5	170	98	34	77	20.52	2	2	2	1
57915	2	21	4	3	2	2	20810.69675	2	2	11	18	48	0.8	159	85	90	67	23.79	2	2	2	3
58147	2	21	3	2	1	2	35500.05589	2	2	19	17	83	0.5	142	88	97	114	22.86	2	3	2	2
58337	2	21	1	1	1	2	19336.93378	2	2	21	23	69	0.5	161	82	112	103	26.5	2	2	2	3
58635	2	21	1	3	2	2	19336.93378	2	2	18	23	71	0.7	125	96	56	48	24.71	2	1	2	2
58831	2	21	1	1	1	1	24638.55695	2	1	22	21	65	0.6	185	80	86	105	24.55	2	2	2	1
58924	2	21	3	1	2	2	32109.75631	2	3	8	14	32	0.5	134	81	17	65	17.28	2	3	2	2
59150	2	21	3	2	1	2	26089.66953	2	2	22	25	56	0.5	126	79	140	38	20.7	1	3	2	3
59168	2	21	5	3	1	2	26964.28247	2	2	12	21	39	0.9	230	79	106	78	21.68	2	2	2	1
59350	2	21	5	1	1	2	74837.60252	2	3	16	23	45	0.4	139	69	72	59	22.83	2	2	2	1
60009	2	21	3	3	1	2	22182.7341	2	3	40	42	51	0.6	142	83	138	46	20.89	2	1	2	3
60375	2	21	1	3	2	2	15536.73777	2	2	14	21	53	0.8	168	77	84	85	17.27	2	1	2	1
60697	2	21	3	3	3	3	68566.39401	2	2	17	18	63	0.8	204	83	58	50	16.78	2	3	2	1
60931	2	21	3	3	1	2	25142.22141	2	2	16	21	61	0.4	181	81	64	195	23.54	2	1	2	1
61023	2	21	3	3	2	2	26266.63293	2	3	27	24	75	0.6	113	110	54	58	50.52	2	2	2	3
61615	2	21	2	2	1	2	20768.94872	2	3	29	32	76	0.4	202	84	95	171	26.21	2	2	2	1
61749	2	21	4	2	4	2	34192.3133	2	3	13	17	61	0.5	121	89	53	75	24.78	2	2	2	1
61896	2	21	5	3	3	2	68566.39401	2	2	18	20	110	0.6	181	92	72	56	23.7	2	2	2	1
62056	2	21	2	3	2	2	20505.8104	2	3	19	22	59	0.7	167	72	112	55	28.26	2	2	2	2
62140	2	21	3	3	1	2	26964.28247	2	3	11	19	61	0.6	242	70	145	174	22.84	2	2	2	1
62787	2	21	5	3	3	2	11739.28338	2	3	11	17	53	0.6	141	89	33	43	22.5	2	2	2	1
62828	2	21	3	3	1	3	60324.34883	1	3	21	17	72	1	178	148	58	129	32.7	2	2	2	2
62893	2	21	1	1	2	2	44119.60846	2	3	25	19	60	0.7	174	89	84	263	34.9	2	2	2	3
62966	2	21	4	1	1	2	24185.89412	2	3	18	21	104	0.6	120	120	34	78	24.1	2	1	2	1
63400	2	21	4	3	2	2	14883.66478	2	1	19	26	94	0.8	177	86	95	57	28.6	2	2	2	1
63445	2	21	1	3	1	2	41527.74895	2	3	15	22	60	0.6	195	83	81	73	30.3	2	3	2	1
63461	2	21	1	2	1	2	34906.06921	2	2	90	50	60	0.3	160	84	60	102	40	2	2	2	1
63761	2	21	2	2	2	2	40149.98256	2	2	19	20	47	0.5	182	82	104	57	22	2	1	2	3
64167	2	21	5	3	1	2	16929.83623	2	1	13	18	60	0.7	142	76	66	63	17.1	2	1	2	1
64437	2	21	4	1	1	2	19520.2409	2	2	13	15	49	1	143	84	97	50	29.3	2	3	2	1
64525	2	21	3	3	2	2	45673.87964	2	3	25	27	53	0.6	189	85	61	94	19.9	2	1	2	2
64739	2	21	4	3	3	2	25026.6642	2	2	14	16	48	0.6	212	97	64	59	30.2	2	2	2	1
66714	2	21	1	3	3	2	54951.69245	2	3	16	21	84	0.3	162	87	17	28	19	2	2	2	1
66956	2	21	3	1	1	2	41018.49888	2	3	21	16	66	0.8	163	99	68	146	25.9	2	3	2	1
67173	2	21	5	3	2	3	19463.59485	2	2	11	18	51	0.3	183	73	56	250	34.3	2	3	2	3
67613	2	21	5	3	2	2	11739.28338	2	3	13	21	79	0.6	160	86	48	176	29	2	2	2	2
67818	2	21	4	3	3	2	16007.3675	2	2	21	25	36	0.8	182	78	134	66	22.3	2	2	2	1
68427	2	21	4	3	1	2	30275.27431	2	3	17	22	49	0.6	180	81	80	63	31.8	2	2	2	1
68547	2	21	3	3	1	2	60914.61647	2	2	15	21	51	0.9	174	76	76	53	19.1	2	1	2	1
68749	2	21	4	2	1	2	15842.72158	2	2	15	15	48	0.5	156	83	66	32	37.6	2	3	2	1
68803	2	21	4	3	3	2	18070.66632	2	2	18	21	84	0.3	161	97	87	175	24	2	2	2	1
68971	2	21	2	2	1	2	42583.50544	2	3	11	14	55	0.4	134	83	45	92	22.3	2	3	2	1
69220	2	21	5	1	1	1	52280.40655	2	2	15	16	44	0.8	118	82	165	54	18.2	2	2	2	1
69274	2	21	4	3	1	2	18446.69182	2	1	13	17	69	0.5	232	95	42	104	26.1	2	2	2	1
69736	2	21	4	3	1	2	29040.3004	2	2	19	25	70	0.6	138	84	46	66	28.1	2	2	2	1
69739	2	21	4	3	2	2	17260.50849	2	3	12	23	79	0.4	167	82	45	26	21.2	2	3	2	1
69798	2	21	3	3	1	2	65591.95156	2	2	17	20	66	0.7	153	83	102	78	19.8	2	2	2	1
69932	2	21	3	1	1	2	38177.66268	2	2	15	23	60	0.6	167	80	196	104	24.6	2	3	2	1
69994	2	21	5	2	3	2	71351.47868	2	2	9	12	75	0.6	183	86	64	75	18.2	2	3	2	1
70400	2	21	4	3	2	1	18723.98095	2	2	42	32	115	0.5	155	84	78	41	23.9	2	3	2	2
70522	2	21	1	3	1	2	41953.42893	2	1	31	38	66	0.8	188	85	125	66	27.2	2	2	2	1
70741	2	21	4	3	2	2	18723.98095	2	3	12	18	38	1.3	171	85	121	69	22.2	2	2	2	1
70769	2	21	1	1	1	2	40653.73216	2	2	27	27	85	0.4	173	86	72	130	26.6	2	2	2	1
70817	2	21	2	3	2	2	32537.53236	2	3	21	38	94	0.7	186	87	25	62	22.6	2	2	2	2
70845	2	21	4	3	4	1	20000.26382	2	2	23	18	55	0.3	213	71	428	102	20.8	2	2	2	1
71322	2	21	4	3	1	2	20949.64712	2	3	50	35	87	0.3	163	78	70	109	30.7	2	2	2	1
71634	2	21	5	3	2	2	36850.86846	2	2	11	14	50	0.9	163	86	72	48	21.6	2	3	2	3
71716	2	21	4	3	3	2	14516.76517	2	2	13	23	92	0.6	240	121	67	86	30.2	2	2	2	1
71745	2	21	3	3	3	2	130601.9534	2	2	15	22	43	0.8	178	87	59	172	27.8	2	1	2	3
73772	2	21	1	3	3	2	30964.98876	2	2	13	35	93	0.5	191	86	211	74	27.3	2	1	2	2
74123	2	21	2	3	1	1	26455.65152	2	2	27	23	179	0.3	222	82	59	100	23.5	2	2	2	1
74279	2	21	3	3	2	2	103699.2418	2	2	34	31	52	0.4	170	85	86	101	20.9	2	2	2	2
74505	2	21	3	3	3	2	45115.71066	2	2	18	19	47	0.2	176	109	106	183	31.1	2	2	2	2
74521	2	21	4	3	1	2	40645.68914	2	2	23	23	82	0.4	195	84	61	87	44.1	2	3	2	1
74673	2	21	3	2	2	2	38913.59528	2	2	12	18	49	0.8	146	80	68	48	22.2	2	2	2	2
74766	2	21	3	3	1	2	29340.04912	2	2	14	22	52	0.8	206	82	183	102	22.5	2	2	2	2
75450	2	21	4	3	2	2	25242.70855	2	3	15	24	88	0.8	179	90	73	136	28	2	2	2	3
75507	2	21	1	3	4	2	37001.5919	2	2	12	17	45	0.4	159	82	121	66	25	2	2	2	1
75550	2	21	5	2	1	2	33489.2808	2	3	43	36	59	0.8	163	116	80	81	22.6	2	2	2	1
75624	2	21	2	1	2	2	36992.86874	2	2	17	18	75	0.5	146	81	89	185	37	1	2	2	3
75776	2	21	3	3	2	1	35562.0798	2	3	19	17	116	0.5	311	97	97	261	29.8	2	1	2	1
75872	2	21	4	2	1	2	26197.60458	2	1	15	15	58	0.5	141	79	82	38	26.8	2	3	2	2
76381	2	21	2	2	1	3	27971.68298	2	3	22	22	193	0.4	218	86	41	143	25.82	2	2	2	1
76609	2	21	5	3	1	2	18235.90011	2	3	14	20	42	0.7	144	79	110	39	19.5	2	2	2	1
77051	2	21	1	2	1	2	31991.89799	2	3	13	15	75	0.4	190	84	74	50	28.2	2	2	2	1
77237	2	21	4	3	1	2	26359.331	2	3	17	20	65	0.5	270	308	44	390	29.6	2	2	1	1
77304	2	21	3	3	1	1	86780.66367	2	1	13	14	121	0.6	230	85	71	179	31.5	2	3	2	2
77369	2	21	2	3	2	2	40126.38534	2	2	26	23	80	0.3	147	77	68	135	47.9	2	2	2	2
77465	2	21	2	2	3	2	24556.30626	2	2	33	30	53	1.9	171	75	132	41	19.5	2	2	2	1
77788	2	21	4	3	2	2	21307.38301	2	2	17	20	53	0.7	220	98	68	137	39.5	2	2	2	1
77942	2	21	3	2	3	2	93806.11006	2	1	15	18	76	0.6	163	77	158	76	22.3	2	2	2	2
78616	2	21	2	3	2	2	39586.91991	2	2	22	21	83	0.6	262	93	102	163	33.7	2	2	2	2
78689	2	21	3	1	1	1	36155.54777	2	3	13	16	115	0.4	264	95	63	276	31.5	2	2	2	1
79049	2	21	3	2	2	2	82386.33857	2	2	12	20	66	0.5	117	87	125	124	20.7	2	3	2	1
79223	2	21	3	1	2	2	75637.62309	2	2	14	16	53	0.1	196	86	39	220	37.1	2	2	2	3
79409	2	21	3	3	3	2	83168.43584	2	2	13	17	27	0.4	218	84	88	161	23.8	2	2	2	1
79479	2	21	3	3	3	2	114838.3663	2	2	12	22	80	0.6	166	75	55	69	20.4	2	2	2	2
80264	2	21	1	3	4	2	31333.65284	2	2	20	22	62	0.5	173	79	63	77	25.9	2	2	2	1
80287	2	21	3	2	3	2	67906.31946	2	3	13	11	73	0.5	203	87	70	65	29.3	2	1	2	1
80344	2	21	3	3	2	2	82370.61061	2	2	33	27	42	0.6	229	89	137	123	24.1	2	1	2	2
81097	2	21	3	2	2	2	95209.88793	2	3	12	15	70	0.7	172	83	113	80	23	2	2	2	1
81223	2	21	4	2	1	2	33697.85508	2	3	24	23	64	0.4	161	94	86	75	23.5	2	2	2	2
81238	2	21	3	1	2	2	58644.8508	2	2	12	16	51	0.5	195	91	35	42	26.2	2	3	1	2
81264	2	21	3	2	3	2	91645.72925	2	2	21	25	77	0.3	148	82	67	96	37.1	2	3	2	1
81287	2	21	3	1	3	2	87609.29917	2	2	20	24	76	0.8	185	84	116	91	18.5	2	3	2	2
81805	2	21	2	2	1	1	19370.33012	2	3	12	20	136	0.9	196	82	38	221	26.4	2	1	2	1
82512	2	21	3	2	2	2	35562.0798	2	3	16	15	56	0.5	168	88	79	115	28.9	2	2	2	3
82524	2	21	4	3	1	2	24756.27357	2	3	16	21	84	0.5	137	94	57	102	37.5	2	2	2	1
82590	2	21	1	1	4	2	33910.12968	2	2	15	17	55	0.5	134	89	77	68	24.6	2	1	2	1
82924	2	21	3	3	1	2	36093.69948	2	2	11	14	74	0.3	216	72	67	362	22	2	1	2	3
82940	2	21	3	3	1	2	45880.39689	2	2	12	15	55	0.4	162	89	66	64	22.8	2	1	2	3
83011	2	21	2	3	2	2	22652.57836	2	2	25	32	67	0.1	155	77	182	36	24.5	2	1	2	1
83101	2	21	5	3	3	2	50249.85095	2	2	11	16	46	0.8	96	81	98	20	27.4	2	2	2	2
83329	2	21	2	2	1	2	39586.91991	2	2	22	21	67	0.4	177	83	19	81	19.9	2	3	2	1
83356	2	21	3	3	1	2	54113.68789	2	2	10	12	115	0.5	205	90	58	141	25.9	2	3	2	1
83562	2	21	3	3	1	2	29340.04912	2	2	24	32	37	1	182	91	120	77	21.1	2	2	2	2
83668	2	21	5	2	3	2	30540.52858	2	2	14	24	46	0.7	159	72	165	129	20.7	2	2	2	1
83865	2	21	3	1	2	2	62298.23518	2	2	11	16	50	0.7	173	78	183	52	16.3	2	3	2	1
83969	2	21	3	3	2	2	72834.28013	2	2	23	22	74	0.9	167	80	48	97	35.2	2	1	2	2
84058	2	21	3	3	2	2	94659.9462	2	2	12	16	50	0.3	178	81	51	47	23.1	2	2	2	1
84140	2	21	4	3	1	2	26329.21956	2	2	11	24	48	0.7	219	79	60	35	23.5	2	2	2	1
84323	2	21	4	3	3	2	28559.07199	2	1	14	21	79	0.6	170	94	97	83	26.5	2	2	2	1
84535	2	21	3	2	2	2	67976.59949	2	3	13	10	74	0.1	137	81	54	71	30.4	2	2	2	3
84620	2	21	5	3	2	2	16372.05237	2	1	17	18	78	0.3	194	77	108	103	25	2	2	2	1
85343	2	21	1	2	1	2	22264.06901	2	2	13	17	58	0.4	152	90	11	102	31.8	2	2	2	3
85420	2	21	5	3	2	2	17815.41719	2	3	83	53	66	0.5	247	111	52	330	32.8	2	1	2	3
85515	2	21	4	3	2	2	17315.73987	2	2	20	27	62	0.6	215	84	52	57	43.5	2	2	2	3
85599	2	21	5	3	1	2	124123.9892	2	2	13	17	39	0.6	222	98	106	102	21.9	2	2	2	2
86409	2	21	4	2	2	2	27960.35968	2	2	30	23	53	0.6	161	79	73	84	43.1	1	3	2	1
86415	2	21	5	3	1	2	83292.11405	2	3	26	39	88	0.4	223	87	88	121	28.3	2	1	2	2
86524	2	21	1	1	4	3	22264.06901	2	3	18	21	77	0.4	145	88	85	29	31.6	2	1	2	2
87026	2	21	1	1	1	3	28694.83824	2	3	14	18	65	0.7	170	100	86	47	33.5	2	2	1	1
87120	2	21	3	3	3	2	81223.91387	2	2	15	19	46	0.4	185	90	59	42	19.3	2	2	2	1
88005	2	21	1	2	1	2	30952.75332	2	2	14	15	82	0.2	169	90	37	102	34.7	2	3	2	1
88607	2	21	3	3	2	1	58160.41504	2	2	13	24	68	0.2	292	71	59	258	33.7	2	1	2	2
88700	2	21	1	2	1	2	22264.06901	2	2	29	20	117	0.2	201	88	83	90	36.3	2	2	2	1
88799	2	21	3	3	2	2	81152.0189	2	2	16	20	51	0.6	166	93	78	62	17.6	2	3	2	1
88890	2	21	3	1	2	2	68998.88325	2	2	20	18	76	0.3	146	89	29	99	45.6	2	3	2	1
89823	2	21	3	3	2	2	71231.41054	2	2	13	21	74	0.4	194	78	58	116	25.6	2	2	2	3
90297	2	21	4	3	1	3	27666.60099	2	1	15	22	40	0.6	150	78	118	64	22.6	2	3	2	1
90501	2	21	3	3	4	2	89469.0695	2	2	61	74	50	0.2	162	88	56	79	24.4	2	1	2	2
90623	2	21	4	3	4	3	21801.40765	2	2	16	19	68	0.2	143	75	24	81	19.2	2	3	2	2
90994	2	21	3	2	2	2	85440.14906	2	2	17	22	48	0.7	139	86	134	43	22.1	2	3	2	3
92358	2	21	3	3	3	2	91672.65691	2	1	18	21	65	0.5	179	71	112	109	21.8	2	3	2	2
92695	2	21	4	3	1	1	34850.60413	2	2	23	19	46	0.1	205	88	45	71	32.6	2	2	2	1
93509	2	21	1	3	1	2	26977.51847	2	2	14	16	60	0.3	161	86	37	67	20.8	2	1	2	1
93556	2	21	4	2	1	2	18613.70453	2	2	12	18	40	0.6	209	79	44	157	29.6	2	2	2	1
93783	2	21	2	2	1	2	56051.72405	2	3	10	13	67	0.6	178	87	34	65	24.3	2	2	2	3
94189	2	21	1	2	2	3	39253.5474	2	2	13	13	88	0.3	137	83	54	38	40.1	2	1	2	1
94631	2	21	4	2	2	2	59980.04554	2	2	10	18	55	0.2	158	83	35	44	25.9	2	2	2	2
95184	2	21	3	3	4	2	67710.97454	2	2	9	14	65	0.4	183	84	115	130	29.4	2	2	2	1
95233	2	21	1	2	2	2	23652.99328	2	2	29	16	78	0.2	196	111	86	298	38.2	2	2	2	3
95488	2	21	3	1	2	1	85242.16637	2	1	10	11	60	0.2	180	82	61	106	38.1	2	2	1	2
95973	2	21	2	1	2	2	27240.58382	2	2	16	18	98	1.2	160	85	153	64	25.4	2	1	2	3
96379	2	21	1	3	3	2	43154.93319	2	2	17	22	83	0.2	170	77	36	87	23.4	2	1	2	1
96444	2	21	5	1	4	2	30714.31168	2	3	31	24	67	0.3	173	91	49	46	39.36	2	2	2	1
96485	2	21	3	3	1	2	78774.13803	2	2	14	18	48	0.5	141	89	129	46	31.4	2	2	2	3
96523	2	21	2	3	3	2	84995.70618	2	1	22	19	61	0.3	229	79	48	125	38.2	2	2	2	2
96967	2	21	5	2	1	2	16096.76003	2	3	12	14	55	0.2	162	91	83	45	19.3	2	2	2	1
97702	2	21	4	3	3	2	25454.94371	2	1	13	18	68	0.2	176	87	82	73	31.5	2	2	2	3
98435	2	21	4	3	2	2	19002.77605	2	1	12	18	60	0.2	158	87	36	44	24.5	2	2	2	3
98443	2	21	3	2	2	2	128728.4578	2	1	11	14	58	0.2	109	84	59	48	24	2	3	2	2
98589	2	21	1	3	2	2	45383.93007	2	2	20	16	70	0.5	160	94	108	97	52.8	1	3	2	2
98796	2	21	4	3	4	2	36497.98171	2	2	7	10	42	0.3	155	86	53	54	22.8	2	2	2	2
98817	2	21	3	3	3	2	79414.05994	2	2	19	17	47	0.5	169	87	25	59	19.8	2	2	2	1
98925	2	21	1	2	2	2	39253.5474	2	2	39	28	100	0.2	146	111	59	125	37.8	2	2	2	3
99339	2	21	1	2	2	1	57830.01274	2	2	8	13	82	0.3	261	79	202	313	36.8	2	1	2	3
99795	2	21	2	2	2	2	44237.98605	2	2	9	12	66	0.2	203	97	55	114	52	2	3	2	1
99924	2	21	5	3	3	2	26574.83066	2	3	13	21	52	0.8	178	81	180	48	21.3	2	1	2	3
99949	2	21	5	2	3	2	30266.26887	2	2	14	12	80	0.8	168	96	31	96	33.8	2	2	2	2
99964	2	21	1	3	2	2	30554.704	2	2	11	15	59	0.2	166	88	71	60	28.2	2	2	2	1
99989	2	21	1	3	2	2	30395.75372	2	2	13	16	65	0.5	155	103	48	94	32.3	2	1	2	1
100000	2	21	4	3	2	2	21780.23433	2	2	16	25	58	0.3	127	96	128	58	30.4	2	2	2	1
100326	2	21	4	2	1	2	39458.80708	2	1	7	12	82	0.1	168	90	21	85	39.1	2	2	2	1
100675	2	21	4	2	2	2	41470.92106	2	3	6	14	79	0.2	177	81	15	68	29.7	2	2	1	1
100775	2	21	3	2	4	2	83639.01151	2	1	7	12	79	0.4	139	91	107	75	20.6	2	3	2	1
101009	2	21	1	2	2	2	55711.69608	2	2	20	13	68	0.4	146	94	101	152	49.4	2	2	2	1
101844	2	21	5	3	2	2	26446.24095	2	1	11	17	86	0.4	147	81	22	58	37.2	2	1	2	1
102037	2	21	1	2	2	2	80510.17302	2	2	9	13	50	0.1	143	92	98	55	21.6	2	2	2	1
102093	2	21	2	1	1	2	27859.688	2	1	19	15	86	0.2	167	105	32	75	29	2	2	2	3
102486	2	21	5	3	4	2	37260.12178	2	3	52	38	112	0.9	218	94	108	130	34.2	2	2	2	1
102672	2	21	4	3	3	2	38040.7283	2	1	11	17	73	0.8	171	94	160	70	21.9	2	1	2	2
21285	2	22	3	3	2	2	59465.53132	2	2	12	18	33	0.9	128	85	152	112	19.86	2	3	2	4
21313	2	22	3	2	1	2	7304.89526	2	2	15	17	93	0.3	149	85	37	86	34.82	2	3	2	4
21316	2	22	4	3	2	2	31640.59693	2	2	12	19	63	0.5	155	87	38	35	31.75	2	3	2	4
21636	2	22	3	1	3	1	74304.57041	2	2	18	20	58	0.4	194	94	100	81	24.65	2	2	2	4
21866	2	22	4	1	1	2	26100.52414	2	1	14	18	51	0.5	186	76	57	105	23.89	2	2	2	4
22002	2	22	3	3	2	2	79227.69919	2	2	14	16	45	0.7	141	76	63	40	20.85	2	2	2	4
22531	2	22	3	3	1	1	65056.80031	2	2	16	15	82	0.5	361	73	103	149	25.94	2	2	2	4
22612	2	22	4	3	2	2	27520.92951	2	3	13	23	42	0.7	184	102	119	27	20.55	2	1	2	4
22862	2	22	4	1	2	2	27080.11876	2	3	15	16	59	0.3	201	88	28	73	30.1	2	3	2	4
22910	2	22	4	2	2	1	5807.876258	2	2	9	14	52	0.3	205	77	70	185	43.79	1	2	2	4
22915	2	22	3	3	3	2	65699.06892	2	2	12	17	37	1.6	158	87	97	64	22.07	2	2	2	4
22922	2	22	3	1	1	1	6862.998011	2	3	18	20	67	0.6	275	78	116	167	32.62	2	3	2	4
22944	2	22	4	1	2	2	30730.404	2	2	15	20	92	0.3	135	78	76	36	30.16	2	3	2	4
23028	2	22	5	3	2	2	71265.78327	2	2	21	24	58	0.7	168	79	48	52	16.53	2	1	2	4
23139	2	22	4	3	2	2	32598.68556	2	3	18	21	52	0.6	186	87	74	90	19.74	2	2	2	4
23205	2	22	1	1	2	2	29739.49507	2	3	54	35	54	0.7	222	88	73	118	27.98	2	1	2	4
23355	2	22	4	3	2	2	28970.19955	2	3	28	30	72	0.4	176	70	67	51	24.74	2	2	2	4
23558	2	22	3	2	1	1	5755.564656	2	2	18	15	64	0.2	194	81	84	119	24.65	2	3	2	4
23680	2	22	1	1	1	1	33647.25845	2	3	11	14	158	0.5	212	70	28	220	38.63	2	2	2	4
23776	2	22	3	3	3	2	74555.02499	2	2	20	17	51	0.9	140	76	171	71	22.79	2	3	2	4
23944	2	22	4	2	1	2	30730.404	2	1	20	18	42	0.6	187	86	53	32	33.1	2	2	2	4
24422	2	22	4	2	1	2	26100.52414	2	2	17	20	78	0.5	154	96	24	65	32.78	2	2	2	4
24471	2	22	1	1	1	2	24690.59795	2	1	15	21	59	0.8	142	91	114	34	22.1	2	2	2	4
24636	2	22	4	3	1	2	5891.87418	2	3	19	22	98	0.8	176	73	92	66	28.48	2	1	2	4
24924	2	22	4	3	2	1	6988.959433	2	2	26	25	43	0.7	193	77	91	135	25.23	2	2	2	4
25090	2	22	3	2	1	2	69461.64277	2	3	15	18	77	0.8	215	93	63	309	44.6	2	3	2	4
25122	2	22	3	3	3	2	65699.06892	2	1	14	17	61	0.7	222	82	62	123	24.59	2	2	2	4
25146	2	22	4	2	3	1	5595.793243	2	2	14	17	42	0.6	296	67	60	113	23.59	1	2	2	4
25277	2	22	3	2	2	2	79227.69919	2	3	17	20	78	0.7	199	86	58	91	26.94	2	2	2	4
25708	2	22	3	3	3	2	76763.2438	2	3	17	21	57	0.6	161	81	64	65	29.19	2	2	2	4
25780	2	22	3	2	2	1	5755.564656	2	2	20	22	80	0.5	281	57	95	214	22.13	2	1	2	4
25894	2	22	1	2	1	2	29381.6239	2	3	30	23	59	0.7	149	82	96	41	21.39	2	2	2	4
26153	2	22	1	3	2	2	23726.17138	2	2	22	26	70	0.8	157	82	67	40	22.1	2	2	2	4
26291	2	22	3	1	2	2	63033.14465	2	2	13	15	56	1	195	91	56	112	30.09	2	3	2	4
26643	2	22	3	2	3	1	6057.538235	2	1	12	17	49	0.5	133	79	27	91	19.15	2	2	2	4
27196	2	22	3	3	1	2	74434.95391	2	2	22	21	41	0.7	216	86	61	121	24.06	2	2	2	4
27506	2	22	1	2	1	2	34838.02204	2	1	35	27	107	0.4	244	99	24	178	29.51	2	1	2	4
27714	2	22	3	3	3	2	79087.66237	2	2	16	16	33	0.6	173	72	130	122	19.3	2	2	2	4
28713	2	22	4	3	2	2	30627.17058	2	2	23	18	63	0.6	157	81	106	40	21.69	2	2	2	4
29124	2	22	1	1	1	1	6105.546245	2	3	15	18	69	0.4	281	83	36	250	27.84	2	2	2	4
29883	2	22	4	3	2	2	31640.59693	2	3	29	33	85	0.7	220	77	80	58	26.73	2	2	2	4
30011	2	22	4	3	2	2	29801.05755	2	3	15	17	73	0.5	184	106	36	107	28.73	2	2	2	4
[truncated: 17,186 more rows]
